# Supplementary material for: Reveal the Heterogeneity in the Tumor Microenvironment of Pancreatic Cancer and Analyze the Differences in Prognosis and Immunotherapy Responses of Distinct Immune Subtypes
Source: Front Oncol. 2022 Feb 17;12:832715. doi: 10.3389/fonc.2022.832715 (PMC8891159; doi:10.3389/fonc.2022.832715)
Supplement: Supplementary file 1 [file Table_1.xlsx]

## Sheet: Sheet1
Signature name	Reference
Immune enrichment score	Yoshihara et al. Nat Commun. 2013
6-gene IFN-γsignature	Chow et al. J Clin Oncol. 2016 (suppl)
Activated stroma	Moffitt et al. Nat Genet. 2015
Immune cell subsets	Cancer Genome Atlas Network. Cell. 2015
T cells	Bindea et al. Immunity. 2013
CD8 Tcells	Bindea et al. Immunity. 2013
T. NK. metagene	Alistar et al. Genome Med. 2014
B-cell cluster	Iglesia et al. Clin Cancer Res. 2014
Macrophages	Bindea et al. Immunity. 2013
Cytotoxic cells	Bindea et al. Immunity. 2013
Immunophenoscore	Charoentong et al. Cell Rep. 2017
T cell-inflamed GEP	Cristescu et al. Science. 2018
Expanded immune signature	Ayers et al. J Clin Invest. 2017
TGF-β-associated ECM	Chakravarthy et al. Nat Commun. 2018
MDSC	Yaddanapudi et al. Cancer Immunol Res. 2016
CAF	Calon et al. Cancer Cell. 2012
TAM M2/M1	Beyer et al. PLoS One. 2012
CD8 T cell exhaustion	Giordano et al. EMBO J. 2015
T cell exhaustion early/late stage	Philip et al. Nature. 2017
Nivolumab responsive	Riaz et al. Cell. 2017
