# Supplementary material for: Reveal the Heterogeneity in the Tumor Microenvironment of Pancreatic Cancer and Analyze the Differences in Prognosis and Immunotherapy Responses of Distinct Immune Subtypes
Source: Front Oncol. 2022 Feb 17;12:832715. doi: 10.3389/fonc.2022.832715 (PMC8891159; doi:10.3389/fonc.2022.832715)
Supplement: Supplementary file 2 [file Table_2.xls]

## Sheet: immune.type.sig.dif.genes
ID	logFC	AveExpr	t	P.Value	adj.P.Val	B
PTPRCAP	0.465991	1.51662	13.9848	8.80423e-34	1.60847e-29	65.8158
CXCR6	0.515063	1.11671	13.9153	1.55078e-33	1.60847e-29	65.2619
PVRIG	0.554649	1.20181	13.58	2.36136e-32	1.6328e-28	62.5974
PYHIN1	0.294479	2.26386	13.2167	4.45088e-31	2.30822e-27	59.7237
NKG7	0.288483	1.76506	12.5132	1.25081e-28	5.18934e-25	54.2049
CD96	0.367356	2.24001	12.4505	2.06139e-28	7.12692e-25	53.7159
THEMIS	0.398991	0.966255	12.3682	3.96324e-28	1.14308e-24	53.0761
CD247	0.285592	2.53926	12.2978	6.92755e-28	1.45083e-24	52.5294
LAG3	0.444446	1.38583	12.2966	6.994e-28	1.45083e-24	52.5201
MAP4K1	0.322822	2.16828	12.2832	7.77975e-28	1.46712e-24	52.4158
CD7	0.297038	1.67363	12.0371	5.43967e-27	8.84167e-24	50.5122
CD8A	0.333416	2.70307	12.0347	5.54096e-27	8.84167e-24	50.4941
ITK	0.359943	1.56622	11.92	1.3669e-26	2.02536e-23	49.6102
CD2	0.223365	1.91433	11.9024	1.56927e-26	2.1702e-23	49.4751
CXCL9	0.487799	1.71211	11.6501	1.13088e-25	1.45492e-22	47.5419
SH2D1A	0.182174	1.74315	11.6433	1.19233e-25	1.45492e-22	47.4901
CXCL13	0.548327	1.491	11.4301	6.26081e-25	6.93569e-22	45.8669
CORO1A	0.185278	1.96718	11.4282	6.35259e-25	6.93569e-22	45.8526
CD79B	0.269652	2.67432	11.273	2.11135e-24	2.18989e-21	44.6771
IL2RB	0.266983	1.73087	11.197	3.7942e-24	3.74795e-21	44.1035
PRF1	0.319957	1.41863	11.0649	1.04681e-23	9.87051e-21	43.1102
EBI3	0.411452	1.34271	10.9985	1.74036e-23	1.55736e-20	42.6128
SELL	0.437051	1.26129	10.994	1.8018e-23	1.55736e-20	42.5788
STAT4	0.260605	1.64128	10.9715	2.14e-23	1.77569e-20	42.4105
CCR7	0.494064	1.56089	10.928	2.98388e-23	2.38068e-20	42.0852
CD3G	0.298406	1.34469	10.8842	4.16804e-23	3.12547e-20	41.7581
SLAMF1	0.385266	0.953956	10.8826	4.21872e-23	3.12547e-20	41.7463
ZNF831	0.269346	1.64137	10.7526	1.13373e-22	8.10966e-20	40.779
SIRPG	0.211542	1.92601	10.7149	1.50903e-22	1.04344e-19	40.4992
CD27	0.432172	1.49957	10.6465	2.53247e-22	1.69463e-19	39.9926
IDO1	0.405936	2.30538	10.5929	3.79488e-22	2.401e-19	39.5969
SLAMF6	0.241725	2.31293	10.592	3.81957e-22	2.401e-19	39.5905
CD5	0.407295	0.963084	10.5475	5.34426e-22	3.26063e-19	39.2619
CLEC10A	0.223612	2.16224	10.5309	6.05387e-22	3.58804e-19	39.1399
BTLA	0.266159	1.69072	10.4762	9.1312e-22	5.2616e-19	38.7378
GZMK	0.403501	1.72873	10.4575	1.0511e-21	5.893e-19	38.6002
ITGAL	0.37498	1.3927	10.3524	2.3094e-21	1.26069e-18	37.8301
GZMB	0.414371	1.57349	10.3305	2.71947e-21	1.44648e-18	37.6703
DNASE1L3	0.431811	1.01179	10.2985	3.45152e-21	1.78401e-18	37.4371
LY9	0.221575	2.04504	10.2957	3.52605e-21	1.78401e-18	37.4162
EOMES	0.363633	1.62627	10.2814	3.92171e-21	1.93695e-18	37.3122
GIMAP7	0.198019	2.30796	10.2528	4.85321e-21	2.34128e-18	37.1037
TBC1D10C	0.379094	1.50875	10.1738	8.72681e-21	4.08372e-18	36.5298
GIMAP4	0.104402	2.16888	10.1718	8.85883e-21	4.08372e-18	36.5151
SLA2	0.162854	1.58885	10.1576	9.84537e-21	4.43983e-18	36.4118
CTLA4	0.25944	2.20214	10.0362	2.4158e-20	1.05522e-17	35.534
RASAL3	0.175677	2.4061	10.0347	2.44169e-20	1.05522e-17	35.5236
SUSD3	0.355775	1.34914	9.98437	3.53875e-20	1.49812e-17	35.1607
TRAF3IP3	0.353629	1.13258	9.97462	3.80182e-20	1.5773e-17	35.0905
GZMH	0.336348	1.60581	9.96891	3.96514e-20	1.60394e-17	35.0494
SP140	0.216904	2.42032	9.96701	4.02067e-20	1.60394e-17	35.0358
CD3E	0.351226	1.16854	9.9613	4.19304e-20	1.64114e-17	34.9948
GIMAP5	0.226459	1.79599	9.90763	6.21842e-20	2.38879e-17	34.6094
CD3D	0.229747	2.76055	9.85868	8.90039e-20	3.3569e-17	34.2588
KLRG1	0.195101	1.71644	9.83344	1.07046e-19	3.96529e-17	34.0783
GBP5	0.374227	1.45032	9.82982	1.09919e-19	4.00029e-17	34.0524
CD79A	0.245075	2.50233	9.74032	2.11116e-19	7.55067e-17	33.4144
ARHGAP9	0.228441	2.2579	9.63302	4.59995e-19	1.61731e-16	32.653
CD19	0.478014	1.0979	9.59427	6.08814e-19	2.10487e-16	32.379
CD6	0.289426	1.73583	9.57503	6.99575e-19	2.37901e-16	32.2432
RCSD1	0.273338	1.42493	9.56133	7.72279e-19	2.58389e-16	32.1466
P2RY8	0.275334	1.6273	9.55854	7.88016e-19	2.5947e-16	32.1269
CLECL1	0.401427	1.12927	9.54758	8.52798e-19	2.76413e-16	32.0496
PRKCQ	0.249978	1.46461	9.51999	1.04038e-18	3.32024e-16	31.8553
CD38	0.33145	1.37978	9.41102	2.27492e-18	7.15014e-16	31.0907
GZMA	0.230528	1.93566	9.4017	2.4319e-18	7.52945e-16	31.0255
CELF2	0.229567	2.18394	9.3903	2.6386e-18	8.04929e-16	30.9458
PASK	0.188667	2.07053	9.37919	2.85665e-18	8.58818e-16	30.8682
HLA-DPB1	0.263201	1.76919	9.35137	3.48486e-18	1.01817e-15	30.674
ICOS	0.261127	1.40862	9.33862	3.81678e-18	1.09966e-15	30.5851
IL12RB1	0.143323	2.06734	9.31839	4.40895e-18	1.25287e-15	30.4442
LAX1	0.308692	1.39829	9.27105	6.175e-18	1.731e-15	30.1151
P2RY10	0.180235	2.09162	9.25284	7.02779e-18	1.94379e-15	29.9887
HLA-DPA1	0.0986692	2.40512	9.21872	8.95294e-18	2.41845e-15	29.7521
HLA-DOB	0.310943	1.45608	9.21834	8.97707e-18	2.41845e-15	29.7495
APOBEC3H	0.257682	0.900879	9.19887	1.03042e-17	2.74038e-15	29.6148
ARHGAP15	0.140773	1.9681	9.15947	1.36156e-17	3.5752e-15	29.3426
TLR10	0.229352	2.13354	9.11375	1.87992e-17	4.87463e-15	29.0275
KLRB1	0.259934	1.89565	9.10648	1.97873e-17	5.06751e-15	28.9775
IL10RA	0.24201	1.67222	9.02765	3.44378e-17	8.71193e-15	28.4363
IL18RAP	0.296562	1.26113	9.01105	3.86875e-17	9.66909e-15	28.3226
PLEK	0.170259	1.97815	8.90769	7.96424e-17	1.96679e-14	27.6176
NCKAP1L	0.187782	1.82675	8.86697	1.05722e-16	2.58012e-14	27.341
GBP4	0.131875	2.04313	8.83641	1.3071e-16	3.1176e-14	27.1339
PRKCB	0.243179	2.84112	8.83636	1.30752e-16	3.1176e-14	27.1336
CD48	0.312067	1.827	8.8293	1.37316e-16	3.2369e-14	27.0857
HLA-DOA	0.175276	1.93062	8.78919	1.81282e-16	4.2253e-14	26.8146
ADAMDEC1	0.328882	2.0441	8.75693	2.26545e-16	5.2216e-14	26.597
HCST	0.131318	2.67746	8.75234	2.33827e-16	5.33024e-14	26.5661
TNFRSF13B	0.316944	0.85594	8.73382	2.65683e-16	5.95935e-14	26.4415
SAMD3	0.19256	2.12438	8.73301	2.67171e-16	5.95935e-14	26.436
ARHGAP25	0.0945391	2.36241	8.70124	3.32505e-16	7.33775e-14	26.2225
HCLS1	0.130069	2.11573	8.64324	4.95186e-16	1.07001e-13	25.8338
SPOCK2	0.162285	2.05739	8.63213	5.34369e-16	1.14278e-13	25.7595
GPR18	0.261809	0.802304	8.62427	5.63904e-16	1.19364e-13	25.707
PSMB9	0.122111	2.54197	8.60676	6.35686e-16	1.33199e-13	25.5901
TNFRSF17	0.438553	1.09795	8.60252	6.54377e-16	1.35744e-13	25.5618
AOAH	0.264088	1.43742	8.55716	8.91906e-16	1.83185e-13	25.2596
MAL	0.296167	2.02809	8.54172	9.90851e-16	2.01512e-13	25.157
NCF1	0.275817	1.34943	8.53179	1.06016e-15	2.13514e-13	25.091
BLK	0.38759	0.855648	8.51574	1.18243e-15	2.35849e-13	24.9845
PIM2	0.137204	1.94462	8.51214	1.21174e-15	2.39394e-13	24.9606
ACAP1	0.318046	1.38907	8.51073	1.22345e-15	2.39427e-13	24.9512
WAS	0.121375	2.05211	8.50263	1.29265e-15	2.50604e-13	24.8976
MCOLN2	0.30262	1.59713	8.49225	1.38709e-15	2.66425e-13	24.8288
FGD3	0.11496	1.96412	8.44812	1.87071e-15	3.56018e-13	24.537
HLA-DMA	0.0652907	2.38709	8.44495	1.91135e-15	3.60447e-13	24.516
CCL19	0.390491	1.87689	8.42241	2.22596e-15	4.15994e-13	24.3674
AKNA	0.146036	1.88217	8.42019	2.25965e-15	4.1852e-13	24.3527
RGL4	0.16592	1.39285	8.38433	2.87837e-15	5.28398e-13	24.1167
CD69	0.247745	2.29248	8.32769	4.21343e-15	7.66697e-13	23.7451
FCRLA	0.463806	1.1027	8.30674	4.84945e-15	8.74757e-13	23.608
ZNF683	0.256936	1.31906	8.30211	5.00224e-15	8.94538e-13	23.5777
ZBP1	0.226327	1.63646	8.27739	5.90291e-15	1.04658e-12	23.4163
BTN3A3	0.171274	1.72291	8.22418	8.42247e-15	1.48064e-12	23.0697
GVINP1	0.235691	1.77713	8.2226	8.51179e-15	1.48377e-12	23.0595
PRKCH	0.0651536	2.1049	8.16671	1.23456e-14	2.1165e-12	22.697
HLA-DRA	0.0665102	3.18435	8.15699	1.31691e-14	2.23917e-12	22.634
GJD3	0.276811	1.16101	8.12884	1.58701e-14	2.67649e-12	22.4522
CD74	0.0739251	3.45559	8.10052	1.91407e-14	3.18143e-12	22.2696
VPREB3	0.406698	1.16532	8.10028	1.91708e-14	3.18143e-12	22.268
HLA-E	0.0405488	2.44397	8.08489	2.12234e-14	3.49411e-12	22.1689
CXCR5	0.210824	1.96637	8.07306	2.29469e-14	3.74811e-12	22.0928
UBASH3A	0.165064	1.44164	8.06122	2.48095e-14	4.02069e-12	22.0168
POU2AF1	0.363729	1.26021	8.05564	2.57391e-14	4.13901e-12	21.9809
APOL3	0.0855924	2.41807	8.04277	2.80145e-14	4.47025e-12	21.8984
TSPAN33	0.153202	1.87698	8.03999	2.8533e-14	4.51823e-12	21.8805
PDCD1	0.262427	0.843467	8.00711	3.5415e-14	5.56552e-12	21.67
GZMM	0.253657	1.08932	7.98908	3.98637e-14	6.21754e-12	21.5547
HLA-DMB	0.0659214	2.39397	7.96346	4.71477e-14	7.29874e-12	21.3912
SASH3	0.220677	1.66786	7.9579	4.88939e-14	7.513e-12	21.3557
CD52	0.148053	2.08369	7.92159	6.19817e-14	9.38503e-12	21.1247
PI16	0.364898	1.40627	7.89826	7.21601e-14	1.07961e-11	20.9766
CXCL10	0.219213	1.96546	7.89787	7.23421e-14	1.07961e-11	20.9741
SMAP2	0.0743723	2.80459	7.89187	7.52261e-14	1.11464e-11	20.9361
PPP1R16B	0.229278	1.6051	7.86024	9.24004e-14	1.3594e-11	20.7358
NAPSA	0.267541	1.48097	7.84264	1.0358e-13	1.51314e-11	20.6246
GIMAP8	0.116271	1.94835	7.82857	1.13465e-13	1.64595e-11	20.5358
TNFSF13B	0.100999	2.72664	7.82357	1.172e-13	1.68833e-11	20.5043
RBP5	0.186624	1.42966	7.80213	1.34645e-13	1.92626e-11	20.3691
CST7	0.187982	1.6626	7.7755	1.59907e-13	2.27199e-11	20.2017
APBB1IP	0.114659	1.88611	7.74868	1.90081e-13	2.68234e-11	20.0334
CD53	0.184417	2.50869	7.74647	1.92809e-13	2.70246e-11	20.0195
ZAP70	0.133396	2.05476	7.69586	2.66883e-13	3.71559e-11	19.7031
ARHGAP30	0.129887	2.69285	7.67726	3.00651e-13	4.1578e-11	19.5871
MFNG	0.109498	1.90696	7.63419	3.95916e-13	5.439e-11	19.3192
GFI1	0.230166	1.277	7.6216	4.29018e-13	5.85497e-11	19.2411
NCF1C	0.252223	1.49461	7.60009	4.92003e-13	6.67066e-11	19.1078
STAP1	0.204712	1.628	7.59623	5.04211e-13	6.79179e-11	19.0839
MZB1	0.188198	2.23327	7.59517	5.07635e-13	6.79379e-11	19.0773
CD72	0.250271	1.45887	7.57742	5.68232e-13	7.55603e-11	18.9676
CYFIP2	0.12969	2.64043	7.56293	6.22973e-13	8.23118e-11	18.8781
SCIMP	0.165358	2.04147	7.54504	6.97787e-13	9.16132e-11	18.7678
SCARA5	0.393295	1.0414	7.50581	8.94264e-13	1.1667e-10	18.5264
KLHL6	0.247609	1.13022	7.47871	1.06092e-12	1.37548e-10	18.3602
RNASE6	0.148431	1.95068	7.46636	1.14669e-12	1.47745e-10	18.2846
CD209	0.334645	1.29065	7.43295	1.41459e-12	1.81137e-10	18.0804
CD37	0.285626	2.25277	7.43015	1.43965e-12	1.83215e-10	18.0633
IGFLR1	0.129296	1.79605	7.42814	1.45791e-12	1.84408e-10	18.0511
ABI3	0.174168	1.67594	7.34939	2.38531e-12	2.99884e-10	17.5724
RGS18	0.253436	1.47019	7.32815	2.72253e-12	3.40218e-10	17.4438
NAPSB	0.212999	2.37357	7.32524	2.77225e-12	3.44356e-10	17.4262
KIR2DL4	0.126856	1.92772	7.29345	3.37708e-12	4.14521e-10	17.2344
BCL2	0.120608	2.7365	7.19255	6.29578e-12	7.68233e-10	16.6292
LCP1	0.0852008	2.28324	7.18923	6.42545e-12	7.79471e-10	16.6093
IRF1	0.0595624	2.23855	7.18423	6.62617e-12	7.99146e-10	16.5795
CTSW	0.242346	1.21117	7.16115	7.6337e-12	9.15338e-10	16.442
PREX1	0.167346	1.54955	7.15396	7.97763e-12	9.5108e-10	16.3992
MS4A6A	0.122445	3.21115	7.1423	8.56792e-12	1.01562e-09	16.3298
COL11A1	-0.168407	2.89795	-7.13727	8.83533e-12	1.04136e-09	16.3
LTB	0.203738	2.59654	7.13159	9.14773e-12	1.07209e-09	16.2662
FGL2	0.137261	1.98617	7.12438	9.55995e-12	1.11313e-09	16.2234
SELP	0.319223	1.18743	7.1236	9.60521e-12	1.11313e-09	16.2188
ZNF366	0.155517	2.10017	7.10746	1.05996e-11	1.22155e-09	16.1231
CLIC2	0.226376	1.43966	7.07875	1.26254e-11	1.43901e-09	15.9533
CYTH4	0.180455	2.39524	7.07358	1.30286e-11	1.47686e-09	15.9228
GAPT	0.244932	1.94424	7.06999	1.33159e-11	1.50123e-09	15.9016
SLAMF7	0.174575	1.45512	7.04381	1.5609e-11	1.73151e-09	15.7473
WDFY4	0.194496	1.11318	7.03474	1.64912e-11	1.81964e-09	15.6939
IKZF1	0.228609	1.42686	7.03176	1.67918e-11	1.8402e-09	15.6764
CCR2	0.0848471	3.27081	7.03114	1.68549e-11	1.8402e-09	15.6728
IFNG	0.176093	0.759402	7.02137	1.78817e-11	1.94209e-09	15.6154
DOCK2	0.102946	2.01595	7.01514	1.85678e-11	2.00609e-09	15.5788
STK4	0.0343007	2.23542	7.00645	1.95698e-11	2.1034e-09	15.5278
SOX11	-0.210375	1.75415	-6.996	2.08444e-11	2.22884e-09	15.4665
NCF4	0.173173	2.55198	6.99362	2.11466e-11	2.24956e-09	15.4526
IRF4	0.186732	1.2412	6.97962	2.30082e-11	2.43511e-09	15.3707
SLC9A9	0.23624	1.5895	6.97774	2.32707e-11	2.4504e-09	15.3597
SEMA4D	0.0562862	2.13125	6.95827	2.61643e-11	2.74118e-09	15.2459
MMP25	0.121592	1.73235	6.95274	2.70493e-11	2.81965e-09	15.2136
CSF1R	0.078176	2.25326	6.95108	2.73214e-11	2.83378e-09	15.2039
ARHGAP4	0.125679	1.90069	6.93354	3.03561e-11	3.13287e-09	15.1017
RASGRP2	0.190095	1.43096	6.9284	3.13062e-11	3.21493e-09	15.0718
NGFR	0.237595	1.22698	6.92719	3.15349e-11	3.22247e-09	15.0647
BTN3A1	0.0809375	2.17454	6.91824	3.3273e-11	3.38341e-09	15.0127
TIMD4	0.226127	0.784674	6.90931	3.51008e-11	3.55186e-09	14.9608
CD300LG	0.156072	1.68156	6.90725	3.55354e-11	3.57838e-09	14.9488
LINC00426	0.166014	1.07666	6.87843	4.22154e-11	4.23052e-09	14.7817
LAMP3	0.117551	2.48183	6.87704	4.25668e-11	4.24522e-09	14.7737
SIGLEC10	0.235959	1.68272	6.86425	4.59419e-11	4.5599e-09	14.6997
PIK3CD	0.121643	1.65258	6.86114	4.68006e-11	4.62301e-09	14.6817
S1PR4	0.1815	1.47659	6.85781	4.77387e-11	4.69332e-09	14.6624
CIITA	0.187997	1.3229	6.85551	4.8399e-11	4.7358e-09	14.6491
DOCK10	0.108707	1.94052	6.85273	4.9205e-11	4.79206e-09	14.6331
UCP2	0.163087	1.95666	6.84718	5.08573e-11	4.92983e-09	14.6011
TLR7	0.263556	1.40393	6.81164	6.28126e-11	6.03234e-09	14.3963
CCL21	0.275854	1.79264	6.80875	6.39007e-11	6.10856e-09	14.3796
CD1D	0.168071	1.88489	6.80457	6.55037e-11	6.23306e-09	14.3556
RGS10	0.080936	2.88225	6.79771	6.82191e-11	6.46181e-09	14.3162
C1QB	0.0878643	2.31282	6.79419	6.96552e-11	6.56785e-09	14.296
RUNX3	0.0863867	2.29485	6.78925	7.17233e-11	6.73225e-09	14.2676
CMKLR1	0.182568	1.94639	6.77302	7.89448e-11	7.31903e-09	14.1746
ADH1B	0.326174	1.24041	6.77283	7.90331e-11	7.31903e-09	14.1735
TAP1	0.0472788	2.37266	6.76321	8.36566e-11	7.71277e-09	14.1184
CD226	0.156396	0.741597	6.75967	8.54232e-11	7.84079e-09	14.0981
KBTBD8	0.197412	1.44656	6.75441	8.81132e-11	8.05207e-09	14.0681
ICAM3	0.0581117	2.11569	6.72804	1.02914e-10	9.3634e-09	13.9176
ADCY3	0.043226	2.24549	6.72396	1.05418e-10	9.54926e-09	13.8943
NLRC5	0.180099	1.05088	6.71692	1.09868e-10	9.90912e-09	13.8542
TNFRSF1B	0.0810113	2.10328	6.69144	1.27581e-10	1.14569e-08	13.7093
IL33	0.184325	1.8712	6.68515	1.32373e-10	1.1836e-08	13.6736
CD8B	0.0876353	1.84901	6.67237	1.42652e-10	1.27003e-08	13.6011
MYO1F	0.174795	1.43136	6.63367	1.78807e-10	1.58511e-08	13.3822
STAT1	0.0654414	3.35012	6.63133	1.81263e-10	1.60005e-08	13.369
IL7R	0.185596	2.61969	6.59925	2.18436e-10	1.92002e-08	13.1882
NELL2	0.255931	1.30568	6.57972	2.44632e-10	2.1412e-08	13.0785
POP5	-0.0899998	1.94959	-6.5784	2.46498e-10	2.14847e-08	13.0712
C1orf162	0.0834191	2.20017	6.5701	2.58644e-10	2.23555e-08	13.0246
MAST3	0.0687601	1.89552	6.55486	2.82471e-10	2.43136e-08	12.9392
SLA	0.105642	2.83833	6.53425	3.18153e-10	2.72718e-08	12.824
LTA	0.156944	1.397	6.50565	3.75095e-10	3.20205e-08	12.6646
C5orf46	-0.256887	1.87471	-6.49112	4.07755e-10	3.46658e-08	12.5838
C1QA	0.117464	1.93949	6.4882	4.14652e-10	3.51083e-08	12.5676
CAMK1G	0.197683	1.72253	6.46155	4.8306e-10	4.07342e-08	12.4197
FGD2	0.0801355	2.23939	6.43895	5.49638e-10	4.61607e-08	12.2948
GPSM3	0.114746	1.94178	6.43719	5.55207e-10	4.64404e-08	12.285
AIM2	0.172229	1.9816	6.41873	6.16822e-10	5.1387e-08	12.1832
ITM2A	0.144216	2.50725	6.40535	6.65633e-10	5.52316e-08	12.1095
ASB16	0.239883	1.23819	6.39297	7.14132e-10	5.90197e-08	12.0414
FAM110D	0.173589	2.15421	6.36482	8.3775e-10	6.86889e-08	11.887
CARD9	0.183847	1.67666	6.34599	9.31914e-10	7.61087e-08	11.784
NLRP3	0.147911	2.505	6.3338	9.98311e-10	8.12116e-08	11.7174
CD4	0.221686	1.56399	6.32757	1.03403e-09	8.37891e-08	11.6834
DEF6	0.0740674	1.89629	6.31448	1.11319e-09	8.95679e-08	11.6121
APOBEC3G	0.140821	2.41556	6.31435	1.11399e-09	8.95679e-08	11.6114
STAT5A	0.0507228	2.0577	6.30211	1.19341e-09	9.55837e-08	11.5448
PLA2G2A	0.351317	1.44836	6.29903	1.21428e-09	9.68809e-08	11.528
SP110	0.0548725	3.31811	6.28249	1.33247e-09	1.05903e-07	11.4382
SLC15A3	0.0586762	2.22645	6.25335	1.56879e-09	1.2421e-07	11.2804
RAMP3	0.144625	2.45763	6.22785	1.80888e-09	1.42479e-07	11.1427
BTK	0.130303	1.82955	6.22742	1.81326e-09	1.42479e-07	11.1404
LPXN	0.0730203	2.08605	6.22166	1.87243e-09	1.46572e-07	11.1093
ZBTB24	0.0533395	1.83307	6.21625	1.92966e-09	1.50484e-07	11.0803
ABCA9	0.152842	1.87117	6.20985	1.9997e-09	1.55362e-07	11.0458
AIF1	0.0832422	2.80162	6.20361	2.07032e-09	1.60249e-07	11.0123
PLCG2	0.0673551	2.05705	6.19811	2.13467e-09	1.64616e-07	10.9827
FYN	0.0968252	3.05998	6.19536	2.16751e-09	1.66529e-07	10.9679
ABCA8	0.174181	2.10557	6.17593	2.4143e-09	1.84805e-07	10.8637
CD1E	0.152864	1.96711	6.17233	2.46303e-09	1.87842e-07	10.8444
CD83	0.139985	2.48905	6.1483	2.81331e-09	2.13329e-07	10.716
EVI2B	0.112084	2.24279	6.14801	2.81779e-09	2.13329e-07	10.7145
GMFG	0.0691029	2.12346	6.14316	2.89434e-09	2.18328e-07	10.6886
ASPA	0.173399	0.986808	6.1323	3.0732e-09	2.3098e-07	10.6306
CYTIP	0.0899565	2.45382	6.13056	3.1029e-09	2.3237e-07	10.6214
DPEP2	0.168563	1.57994	6.11	3.47491e-09	2.59293e-07	10.512
CCR6	0.0470728	3.0214	6.10402	3.59117e-09	2.66054e-07	10.4802
INPP5D	0.089978	2.2174	6.07599	4.1885e-09	3.09204e-07	10.3317
HRH1	-0.0905844	1.66462	-6.07261	4.26669e-09	3.13859e-07	10.3138
PLA1A	0.198666	1.64111	6.06247	4.51027e-09	3.2944e-07	10.2602
PRKCQ-AS1	0.147282	1.88454	6.06003	4.57103e-09	3.32707e-07	10.2473
SMYD3	-0.048099	2.10213	-6.04979	4.83416e-09	3.50629e-07	10.1933
SLC25A28	0.0348383	2.22642	6.04495	4.96366e-09	3.58767e-07	10.1677
GNLY	0.179363	2.27926	6.0398	5.10531e-09	3.66452e-07	10.1406
FLT3LG	0.226572	1.44647	6.02491	5.53699e-09	3.96067e-07	10.0623
CFDP1	-0.0582619	2.1694	-6.01609	5.80937e-09	4.14122e-07	10.0159
PIP4K2A	0.0484724	3.08958	5.99639	6.46582e-09	4.59339e-07	9.91261
PTPN7	0.093104	1.89002	5.99495	6.51676e-09	4.61378e-07	9.90503
ANTXR1	-0.0995532	3.29279	-5.99288	6.59022e-09	4.64992e-07	9.89422
CD84	0.118323	2.13211	5.98265	6.96636e-09	4.89865e-07	9.84067
AFF3	0.153386	1.5771	5.97641	7.206e-09	5.05005e-07	9.80804
HLA-B	0.0366099	2.49118	5.96733	7.56888e-09	5.26999e-07	9.76064
SEMA4A	0.115508	1.74615	5.96729	7.57066e-09	5.26999e-07	9.76042
HLA-F	0.0477101	2.99903	5.95594	8.04966e-09	5.58469e-07	9.70124
GALNT16	0.169471	2.04769	5.94967	8.32711e-09	5.75792e-07	9.66855
DUSP2	0.111945	1.65765	5.94901	8.35684e-09	5.75928e-07	9.66511
FAM107A	0.227181	1.73601	5.9282	9.34882e-09	6.42158e-07	9.55693
APOBEC3D	0.0824955	2.02759	5.92217	9.65711e-09	6.58971e-07	9.52565
LBP	0.294079	0.917336	5.91775	9.88974e-09	6.72632e-07	9.50269
TRIM22	0.144254	1.8141	5.91558	1.00058e-08	6.76399e-07	9.49144
FAM53B	0.0917675	2.37612	5.91549	1.00103e-08	6.76399e-07	9.49101
RASSF4	0.129654	2.11995	5.87854	1.22051e-08	8.19364e-07	9.29988
PARVG	0.159844	1.76582	5.86863	1.28697e-08	8.58464e-07	9.24878
SSH2	0.0694318	1.87822	5.86862	1.28703e-08	8.58464e-07	9.24873
HCP5	0.0504846	2.28224	5.86798	1.29141e-08	8.58624e-07	9.24545
CLEC1A	0.194744	1.41037	5.86431	1.31703e-08	8.72859e-07	9.22652
VAMP5	0.0510305	2.19767	5.85769	1.36444e-08	9.01397e-07	9.19244
GIMAP1	0.238753	1.36315	5.8544	1.38857e-08	9.14429e-07	9.17554
CDK12	0.135353	1.86416	5.84032	1.49682e-08	9.82596e-07	9.10319
ARHGEF6	0.0750243	2.08595	5.83809	1.51471e-08	9.91205e-07	9.09174
MIR155HG	0.182001	1.07165	5.8306	1.57635e-08	1.0283e-06	9.05331
CR2	0.246794	2.26762	5.82467	1.62683e-08	1.0579e-06	9.02294
CIDEA	0.250085	1.01171	5.81859	1.6803e-08	1.08586e-06	8.99177
BTN3A2	0.102678	2.4518	5.81697	1.6948e-08	1.09183e-06	8.9835
ANGPTL7	0.276853	0.922706	5.81285	1.73225e-08	1.1125e-06	8.96244
HVCN1	0.117559	2.03408	5.80645	1.79217e-08	1.14584e-06	8.92968
TAP2	0.0914405	2.51441	5.80613	1.79521e-08	1.14584e-06	8.92805
CETP	0.131096	1.94233	5.8037	1.81852e-08	1.15716e-06	8.91562
STX11	0.129288	1.92756	5.78639	1.99311e-08	1.26438e-06	8.82731
MIF	-0.0272679	2.50262	-5.78186	2.04146e-08	1.2911e-06	8.80422
KRT222	0.220456	1.01568	5.769	2.18495e-08	1.36933e-06	8.73879
RHOH	0.172129	1.16669	5.76382	2.24558e-08	1.40308e-06	8.71244
MYO1G	0.125522	1.76037	5.76267	2.2592e-08	1.40457e-06	8.70661
IGSF6	0.198618	1.49282	5.76248	2.2615e-08	1.40457e-06	8.70563
LAPTM5	0.0648266	2.22958	5.74179	2.52194e-08	1.56164e-06	8.60067
MEOX1	0.160731	2.33008	5.73598	2.60011e-08	1.60505e-06	8.57128
EDNRB	0.0865361	2.42404	5.73545	2.6075e-08	1.60505e-06	8.56854
MEI1	0.0803743	2.61483	5.73477	2.61675e-08	1.60507e-06	8.56514
GAB3	0.171888	1.05918	5.73432	2.62301e-08	1.60507e-06	8.56284
CD160	0.1476	0.708886	5.73039	2.67776e-08	1.63375e-06	8.54295
CALU	-0.0450772	2.27057	-5.72518	2.75202e-08	1.6676e-06	8.51661
FREM1	0.228092	1.26217	5.72481	2.75736e-08	1.6676e-06	8.51475
LINGO4	0.155062	0.767829	5.71372	2.92259e-08	1.75943e-06	8.45872
FLT3	0.173958	0.856509	5.71348	2.92617e-08	1.75943e-06	8.45754
FCER2	0.227523	0.761088	5.70987	2.98207e-08	1.78786e-06	8.43933
IRF8	0.075181	2.13289	5.70487	3.06127e-08	1.83006e-06	8.41409
MERTK	0.129637	2.40325	5.70013	3.13822e-08	1.87067e-06	8.3902
CCL8	0.222221	1.71736	5.69036	3.30272e-08	1.96308e-06	8.34103
LYL1	0.0704619	2.03524	5.67815	3.52017e-08	2.08408e-06	8.27966
PSMB10	0.0277597	2.44578	5.67781	3.52637e-08	2.08408e-06	8.27797
CEBPA	0.11913	2.00354	5.6702	3.66932e-08	2.1624e-06	8.23973
DENND1C	0.137275	1.11202	5.66593	3.75177e-08	2.20472e-06	8.21835
C3	0.148087	2.2695	5.64086	4.27441e-08	2.50476e-06	8.09287
BIN1	0.0501551	2.82086	5.63055	4.50944e-08	2.63504e-06	8.04138
SRGN	0.0836717	2.97376	5.62834	4.56152e-08	2.65798e-06	8.03034
RERGL	0.257032	1.4785	5.62649	4.60543e-08	2.67605e-06	8.02112
FAT1	-0.0446487	2.96108	-5.6205	4.75065e-08	2.75273e-06	7.99126
ST6GAL1	0.0971321	2.643	5.61836	4.80363e-08	2.77567e-06	7.98059
C1QC	0.075336	2.26712	5.61018	5.01131e-08	2.88763e-06	7.93989
LHX6	0.111776	1.95116	5.60951	5.02867e-08	2.88961e-06	7.93656
IL18R1	0.148558	1.63551	5.60603	5.11998e-08	2.93395e-06	7.91925
PTPRC	0.0925167	2.22389	5.59281	5.482e-08	3.13274e-06	7.85356
CYP26A1	-0.153343	2.38425	-5.59206	5.5031e-08	3.13616e-06	7.84986
LRRC15	-0.198494	1.43277	-5.58154	5.80988e-08	3.2929e-06	7.7977
ARHGDIB	0.0298728	2.45597	5.57722	5.94075e-08	3.3579e-06	7.77628
DSTN	-0.0302184	3.32584	-5.57575	5.98582e-08	3.37322e-06	7.76902
CHI3L2	0.165715	1.56336	5.57528	6.00037e-08	3.37322e-06	7.76668
TTYH2	0.117219	2.10459	5.57278	6.07806e-08	3.40766e-06	7.75432
PIK3CG	0.114066	2.37103	5.55825	6.54974e-08	3.66221e-06	7.68247
ARHGAP19	0.0700704	1.7213	5.55633	6.6147e-08	3.68859e-06	7.67298
CYSLTR1	0.179806	1.38509	5.54941	6.85365e-08	3.81158e-06	7.63887
GPR183	0.141594	2.79332	5.5416	7.13398e-08	3.95688e-06	7.60034
GFRA2	0.154498	1.52255	5.53279	7.46313e-08	4.12836e-06	7.55699
LRRC25	0.151022	1.94135	5.53228	7.48295e-08	4.12836e-06	7.55444
LILRB2	0.0945026	2.23357	5.52698	7.68855e-08	4.21935e-06	7.52839
TXK	0.137268	0.745288	5.52414	7.80095e-08	4.26974e-06	7.51445
NCR3	0.136755	0.688025	5.51562	8.1484e-08	4.44817e-06	7.47258
CD86	0.0959371	2.62269	5.50949	8.40728e-08	4.57745e-06	7.44252
LAT2	0.129222	2.47715	5.4987	8.88319e-08	4.8113e-06	7.38962
UBA7	0.0501796	2.08248	5.49575	9.01772e-08	4.87145e-06	7.37518
TNMD	0.188442	0.826447	5.49041	9.26635e-08	4.99276e-06	7.34906
SLC6A16	0.147477	1.26839	5.48924	9.32183e-08	5.00964e-06	7.34332
TCL1A	0.222555	0.957353	5.4856	9.49585e-08	5.08997e-06	7.32555
TAGAP	0.108742	1.98023	5.48471	9.53882e-08	5.09983e-06	7.32122
TNFAIP8L2	0.190248	0.98225	5.48403	9.57224e-08	5.10454e-06	7.31786
INSIG2	-0.044654	2.12574	-5.47965	9.78758e-08	5.20599e-06	7.29649
FAM184A	0.134729	1.27141	5.47787	9.87642e-08	5.23981e-06	7.28781
P2RX5	0.119708	0.608991	5.46795	1.03871e-07	5.4967e-06	7.23939
PTPRR	-0.152852	2.21576	-5.46353	1.06225e-07	5.60693e-06	7.21787
MMRN1	0.237713	1.52441	5.46188	1.07118e-07	5.63973e-06	7.20983
LAP3	0.0463828	2.19875	5.45995	1.08173e-07	5.68087e-06	7.20041
SH2B3	0.054204	2.08135	5.45896	1.08718e-07	5.69506e-06	7.19559
CIAO1	0.0246929	2.79558	5.43941	1.20025e-07	6.25577e-06	7.10058
CSF2RA	0.0649372	3.41925	5.43397	1.23376e-07	6.41429e-06	7.07415
VAV1	0.138836	1.61003	5.42631	1.2824e-07	6.65051e-06	7.03703
CARD8	0.125537	1.61701	5.42133	1.31499e-07	6.80254e-06	7.01293
TPI1P2	-0.0505865	2.2018	-5.42046	1.32077e-07	6.81545e-06	7.00872
FXYD1	0.147609	2.40576	5.4135	1.36794e-07	7.0239e-06	6.97504
CXCR3	0.195171	1.28118	5.41241	1.3755e-07	7.04526e-06	6.96975
KANK3	0.137556	1.99032	5.40732	1.4112e-07	7.2103e-06	6.94516
MATK	0.0842619	2.35909	5.4006	1.45971e-07	7.43987e-06	6.91271
CD36	0.178046	2.45389	5.3956	1.49693e-07	7.61087e-06	6.88855
P4HA1	-0.0684961	2.35652	-5.395	1.50142e-07	7.61505e-06	6.88567
STAB1	0.120546	1.7823	5.37834	1.63239e-07	8.2591e-06	6.80542
LTV1	0.0348472	2.08691	5.37238	1.68186e-07	8.48868e-06	6.77678
ADM5	0.16223	1.37859	5.36942	1.70701e-07	8.59469e-06	6.76254
CXCR4	0.126135	2.74712	5.36782	1.72071e-07	8.63724e-06	6.75487
NOL3	-0.0812735	2.49421	-5.36746	1.72378e-07	8.63724e-06	6.75315
ASCL2	0.156375	1.63834	5.36478	1.74714e-07	8.71217e-06	6.74024
IL18BP	0.0520688	2.8476	5.36283	1.76425e-07	8.77641e-06	6.73089
FGR	0.0792558	2.84361	5.35326	1.85066e-07	9.18425e-06	6.68502
SLCO2B1	0.0762277	2.78377	5.34725	1.90711e-07	9.44176e-06	6.6562
TSPAN7	0.155964	2.50731	5.33391	2.03825e-07	1.0067e-05	6.59241
ADAP2	0.0771611	1.98366	5.3285	2.09397e-07	1.03176e-05	6.56655
PSTPIP1	0.212318	1.17998	5.32159	2.16724e-07	1.06534e-05	6.53356
PABPC4	0.0316678	2.31326	5.32055	2.17845e-07	1.06832e-05	6.52862
RAPGEF6	0.0461688	1.90659	5.3171	2.21618e-07	1.08425e-05	6.51215
PRKX	0.0772251	2.35015	5.31499	2.23953e-07	1.0931e-05	6.5021
CTSG	0.250644	1.45824	5.29322	2.49499e-07	1.21493e-05	6.39854
RGS19	0.0478708	1.99067	5.28635	2.58131e-07	1.25402e-05	6.36593
ATP8B4	0.0888277	1.82935	5.28385	2.61342e-07	1.26665e-05	6.35409
EPB41L3	0.129895	1.82441	5.2663	2.85021e-07	1.3782e-05	6.27095
NPTN	-0.028156	3.14946	-5.26062	2.93121e-07	1.41407e-05	6.2441
HAVCR2	0.0533406	2.24332	5.25748	2.97691e-07	1.43278e-05	6.22928
SLAMF8	0.126599	1.77039	5.25406	3.02742e-07	1.45372e-05	6.21315
FZD4	0.0728555	2.01459	5.25276	3.04695e-07	1.45972e-05	6.20699
ECM1	-0.102124	2.77607	-5.24059	3.23498e-07	1.54623e-05	6.14962
NLRC3	0.0845964	1.75103	5.23267	3.36345e-07	1.60394e-05	6.11231
LTC4S	0.22325	1.29607	5.22647	3.46739e-07	1.64971e-05	6.08315
ITGB5	-0.0319044	3.58056	-5.22106	3.56064e-07	1.6902e-05	6.05773
MS4A7	0.129154	2.65165	5.20918	3.77401e-07	1.78355e-05	6.00199
SASH1	0.0561926	2.65853	5.20915	3.77449e-07	1.78355e-05	6.00187
FOLR2	0.181915	1.74445	5.20009	3.94552e-07	1.86013e-05	5.95943
FAM180B	0.14829	1.11921	5.18851	4.17524e-07	1.96397e-05	5.90524
GNGT2	0.107318	1.3858	5.18053	4.34087e-07	2.03726e-05	5.86799
SIDT1	0.168978	1.28872	5.17877	4.37816e-07	2.05012e-05	5.8598
TRAF1	0.0883756	1.94936	5.17337	4.4949e-07	2.09633e-05	5.83461
GFRA1	0.128882	2.48639	5.17327	4.49705e-07	2.09633e-05	5.83415
UBE2L6	0.039415	2.98071	5.17275	4.50854e-07	2.09698e-05	5.83171
GRK5	0.0529817	2.59865	5.16398	4.705e-07	2.18346e-05	5.79088
SALL4	-0.19181	1.48107	-5.15582	4.89537e-07	2.26673e-05	5.75291
LEMD1	-0.226561	1.87273	-5.15534	4.9068e-07	2.26696e-05	5.75068
OCIAD2	-0.0394213	3.05471	-5.15229	4.97999e-07	2.29522e-05	5.73651
SEMA3G	0.211529	0.966031	5.15188	4.99008e-07	2.29522e-05	5.73457
SYK	0.0524037	2.06212	5.14269	5.21751e-07	2.39452e-05	5.69192
SLC2A1	-0.0729332	2.34561	-5.14183	5.23927e-07	2.39919e-05	5.68793
SPINT1	-0.0883713	2.53845	-5.12933	5.56613e-07	2.54128e-05	5.63002
CD163	0.124173	3.05168	5.12904	5.57406e-07	2.54128e-05	5.62866
RHOG	0.0258127	2.27034	5.12719	5.62415e-07	2.55849e-05	5.6201
FGFBP2	0.151027	0.691802	5.12036	5.813e-07	2.63862e-05	5.5885
RTBDN	0.0694913	1.8521	5.11609	5.93401e-07	2.68767e-05	5.56879
RNF166	0.115284	1.4696	5.11383	5.99918e-07	2.71126e-05	5.55834
AMPD1	0.171149	0.80914	5.11249	6.038e-07	2.72287e-05	5.55217
TYROBP	0.0657426	2.29647	5.10006	6.41099e-07	2.88481e-05	5.49483
PGK1	-0.0313669	3.00706	-5.09869	6.45332e-07	2.89757e-05	5.48854
ARRDC5	0.145072	1.09562	5.09707	6.50397e-07	2.914e-05	5.48106
UBE2J1	0.0372162	2.148	5.09394	6.60275e-07	2.95189e-05	5.46665
SPI1	0.10697	2.57128	5.08797	6.79499e-07	3.0313e-05	5.4392
FPR3	0.142128	1.88278	5.08582	6.86569e-07	3.05626e-05	5.4293
RASGRP3	0.0762354	1.9305	5.0782	7.12167e-07	3.14994e-05	5.39429
CLEC3B	0.155212	1.6705	5.07392	7.26937e-07	3.20268e-05	5.37467
BCL11A	0.148677	2.53151	5.07385	7.27181e-07	3.20268e-05	5.37434
LST1	0.111859	2.97418	5.07122	7.36413e-07	3.23647e-05	5.36228
HS3ST3A1	-0.121025	1.86627	-5.0646	7.60164e-07	3.33379e-05	5.33193
SDC1	-0.0404472	2.74362	-5.06225	7.68776e-07	3.36445e-05	5.32116
PDE3B	0.184076	1.10944	5.0564	7.90612e-07	3.45273e-05	5.29439
CBLN4	0.207824	0.965084	5.05484	7.96528e-07	3.46218e-05	5.28726
SH3KBP1	0.0358826	3.07613	5.05463	7.9733e-07	3.46218e-05	5.2863
CD40LG	0.131873	0.765732	5.05281	8.04325e-07	3.48328e-05	5.27795
ALDOC	-0.0709667	2.12869	-5.05125	8.10348e-07	3.49477e-05	5.27082
TRAT1	0.115469	1.67797	5.04701	8.26947e-07	3.55159e-05	5.25143
SERPINF2	0.192677	1.29477	5.04645	8.29153e-07	3.55371e-05	5.24889
REV3L	0.129468	0.868324	5.04119	8.50242e-07	3.63658e-05	5.22488
TM6SF1	0.168675	1.4021	5.02033	9.39155e-07	4.00861e-05	5.12983
DUS4L	-0.0504457	1.85294	-5.01787	9.50202e-07	4.04743e-05	5.11866
CAPN3	0.158007	1.81638	5.01706	9.5389e-07	4.05482e-05	5.11496
RASGRP1	0.183329	1.54164	5.0114	9.7987e-07	4.15673e-05	5.08928
GJB2	-0.079437	2.29409	-5.00987	9.87047e-07	4.17864e-05	5.08231
CCL22	0.246709	1.42896	5.00415	1.01423e-06	4.28495e-05	5.05636
PTGDS	0.133257	2.16587	5.00313	1.01916e-06	4.29706e-05	5.05172
CCR1	0.147035	1.51383	5.00204	1.02446e-06	4.31061e-05	5.04677
GPX3	0.0769425	2.18759	4.99691	1.04969e-06	4.40784e-05	5.02353
GGA2	0.0461886	1.93859	4.99228	1.07299e-06	4.4966e-05	5.00255
IFI30	0.0630999	2.12162	4.98737	1.09823e-06	4.59307e-05	4.98035
DOK3	0.134517	0.847013	4.98419	1.11489e-06	4.65338e-05	4.96597
GRAP2	0.111444	0.709013	4.9808	1.13289e-06	4.71903e-05	4.95067
GAPDH	-0.0250704	3.595	-4.97704	1.15326e-06	4.79422e-05	4.93365
RAC2	0.0446426	2.29202	4.97494	1.16476e-06	4.83237e-05	4.92417
SERPINA10	0.171073	1.34779	4.97385	1.17075e-06	4.8475e-05	4.91928
AIF1L	0.107476	2.51402	4.96344	1.22977e-06	5.08174e-05	4.87231
POU2F2	0.147113	0.650149	4.95971	1.25161e-06	5.1617e-05	4.85551
IGFL2	-0.232032	1.79238	-4.95399	1.28577e-06	5.29208e-05	4.8298
TMEM140	0.0637289	1.99352	4.95218	1.2968e-06	5.32691e-05	4.82164
HLA-DRB6	0.0972953	2.92667	4.94641	1.33251e-06	5.46276e-05	4.79571
PATL2	0.0894783	1.59075	4.9405	1.37008e-06	5.60572e-05	4.76917
MICB	0.124816	1.70209	4.93962	1.37576e-06	5.61789e-05	4.76522
BHLHE22	0.140039	1.6855	4.93755	1.38922e-06	5.66054e-05	4.75593
P4HA2	-0.0457014	2.97217	-4.93717	1.39167e-06	5.66054e-05	4.75425
LDHA	-0.0359913	3.40907	-4.93676	1.3944e-06	5.66057e-05	4.75237
TANC1	-0.0420921	1.98107	-4.93206	1.42549e-06	5.77548e-05	4.73132
CNR1	0.144776	1.15898	4.92867	1.44836e-06	5.85667e-05	4.71614
CERS1	0.107551	0.670989	4.92784	1.45398e-06	5.86799e-05	4.71244
EMCN	0.203584	1.34486	4.9231	1.48672e-06	5.98844e-05	4.69119
GNG2	0.198091	1.1762	4.9192	1.5141e-06	6.08693e-05	4.67377
LRRN3	0.133165	1.97124	4.91754	1.52598e-06	6.11904e-05	4.66632
FKBP5	0.059482	2.22745	4.91717	1.52862e-06	6.11904e-05	4.66467
KIF26B	-0.111921	2.0472	-4.91684	1.53094e-06	6.11904e-05	4.66322
CNTFR	0.103309	1.96069	4.91341	1.55575e-06	6.19734e-05	4.64788
ANK2	0.128599	1.77243	4.91331	1.55651e-06	6.19734e-05	4.64742
PACSIN1	0.144914	1.14899	4.91177	1.56773e-06	6.23008e-05	4.64056
TLR8	0.115053	2.23683	4.90864	1.5909e-06	6.31004e-05	4.62657
TREM1	-0.224973	1.46472	-4.894	1.70354e-06	6.74394e-05	4.5613
APLP2	-0.0563203	2.72651	-4.88139	1.80674e-06	7.13886e-05	4.5052
LAT	0.102539	2.6247	4.87487	1.86244e-06	7.34496e-05	4.47624
SAMSN1	0.147482	2.17226	4.87351	1.87425e-06	7.3775e-05	4.47021
ADORA2A	0.121549	1.43545	4.87258	1.88236e-06	7.39537e-05	4.4661
ADRB2	0.127058	1.64009	4.85953	2.00001e-06	7.84278e-05	4.40828
CNTRL	0.108806	1.49917	4.85176	2.07349e-06	8.11557e-05	4.37388
PSME2	0.0271435	2.37301	4.8468	2.1217e-06	8.28861e-05	4.35197
PPP3CA	-0.079039	2.49402	-4.84121	2.17733e-06	8.48996e-05	4.3273
FDCSP	0.337745	1.20901	4.83808	2.20909e-06	8.59763e-05	4.3135
PAPLN	0.194634	1.63675	4.82356	2.36239e-06	9.17704e-05	4.24955
KLRD1	0.12183	2.04942	4.81457	2.46246e-06	9.54792e-05	4.21002
MRAP	0.150858	1.40549	4.81118	2.50122e-06	9.66207e-05	4.19514
PLIN1	0.192159	0.90509	4.80386	2.58694e-06	9.97461e-05	4.16303
ARID5A	0.0927845	2.08072	4.80185	2.61102e-06	0.000100488	4.15421
HSD11B1	0.182709	2.57136	4.79406	2.70624e-06	0.00010396	4.12008
GBP1	0.0788411	2.68485	4.79035	2.75264e-06	0.000105387	4.10389
ITGA4	0.115698	1.36573	4.79028	2.75356e-06	0.000105387	4.10357
ABCB1	0.173891	2.15871	4.78824	2.77954e-06	0.000106186	4.09463
CDCP1	-0.0857288	3.21175	-4.78712	2.79382e-06	0.000106535	4.08975
CLDN12	-0.0414395	2.21799	-4.77666	2.93114e-06	0.000111566	4.04405
TIGIT	0.107893	1.77771	4.77522	2.95042e-06	0.000112094	4.0378
PAWR	-0.0653435	1.79401	-4.77467	2.95791e-06	0.000112173	4.03539
TMC8	0.113373	1.18982	4.75786	3.19426e-06	0.000120554	3.96219
PKM	-0.0576474	3.22211	-4.75781	3.19498e-06	0.000120554	3.96198
UAP1L1	0.0883351	2.12501	4.75772	3.19633e-06	0.000120554	3.96157
RGL1	0.0467085	2.14793	4.75679	3.20994e-06	0.000120847	3.95753
DTNBP1	0.0760602	2.27221	4.75435	3.24597e-06	0.000121982	3.94691
LYVE1	0.194577	1.87103	4.75135	3.2907e-06	0.00012344	3.93387
SORCS1	0.0837892	2.12914	4.74101	3.4495e-06	0.000129163	3.88901
AKIRIN2	0.0294021	2.12129	4.73513	3.54305e-06	0.000132427	3.86354
REC8	0.102576	2.27162	4.73027	3.62231e-06	0.000135146	3.84249
ABCA6	0.140417	2.08457	4.72891	3.6448e-06	0.000135741	3.8366
METTL11B	-0.144013	0.927126	-4.72459	3.71697e-06	0.000138181	3.81794
ADH5	-0.118949	1.47576	-4.71916	3.80978e-06	0.000141377	3.79447
SOX4	-0.0381144	2.23667	-4.71665	3.85342e-06	0.000142742	3.78364
DOCK8	0.125844	1.77318	4.7156	3.8719e-06	0.000143154	3.77908
C7	0.196628	2.15903	4.71523	3.87835e-06	0.000143154	3.7775
ZNF101	0.134026	1.04142	4.71464	3.8888e-06	0.000143252	3.77494
CD300A	0.126412	1.73642	4.7143	3.89481e-06	0.000143252	3.77347
GPC3	0.211937	1.45672	4.71337	3.91116e-06	0.000143599	3.76948
FMO2	0.121725	1.72372	4.71157	3.9433e-06	0.000144401	3.7617
NUP62CL	-0.113552	1.77193	-4.71136	3.94695e-06	0.000144401	3.76082
CASP1	0.0576387	2.85919	4.70859	3.99687e-06	0.00014597	3.74886
APOE	0.0716048	2.36112	4.70629	4.03866e-06	0.000147237	3.73897
ASAP2	-0.0382272	3.26221	-4.70364	4.08756e-06	0.000148758	3.72752
ARAP1	0.0663651	2.76458	4.70152	4.1269e-06	0.000149927	3.7184
SOCS2	0.0762481	2.56776	4.68953	4.35675e-06	0.000158001	3.66685
TMOD2	0.103058	2.30511	4.68531	4.44065e-06	0.000160482	3.64871
ZNF385D	0.124504	1.5069	4.68193	4.5088e-06	0.000162662	3.63423
C3AR1	0.125615	1.63782	4.67301	4.69382e-06	0.000168889	3.59599
GPR34	0.124314	1.91905	4.66154	4.94247e-06	0.000177382	3.54691
RGPD1	0.122514	1.6466	4.66024	4.97156e-06	0.000178118	3.54133
CHRDL1	0.105419	1.44066	4.65847	5.01109e-06	0.000178675	3.5338
SLC35A5	0.0325823	2.17533	4.65839	5.01296e-06	0.000178675	3.53345
WASL	-0.0218234	2.28952	-4.65128	5.17569e-06	0.000183884	3.50308
NFIB	0.0364651	2.96447	4.65123	5.17683e-06	0.000183884	3.50287
FAM120B	0.0269439	2.18896	4.64646	5.2888e-06	0.000187477	3.48253
TMEM88	0.192125	1.39075	4.64591	5.30183e-06	0.000187477	3.4802
KLK4	-0.156603	1.18933	-4.64577	5.30511e-06	0.000187477	3.47961
ST3GAL5	0.0762347	2.46321	4.64414	5.34409e-06	0.000188534	3.47265
GJB6	-0.226337	1.85661	-4.64325	5.36534e-06	0.000188962	3.46888
FES	0.0640272	1.95004	4.64065	5.42826e-06	0.000190807	3.4578
ITGA11	-0.100661	1.97466	-4.64033	5.43613e-06	0.000190807	3.45642
NPR3	-0.184149	1.29574	-4.63936	5.45982e-06	0.000191315	3.45229
MAPK10	0.0695	2.57989	4.63771	5.50026e-06	0.000192407	3.44528
CYTH1	0.0352067	2.81129	4.63606	5.5411e-06	0.000193196	3.43825
LCP2	0.114287	1.23228	4.63604	5.54143e-06	0.000193196	3.43819
COL17A1	-0.177088	2.82418	-4.63299	5.61759e-06	0.000195522	3.42522
SRL	0.139313	1.16075	4.62479	5.82748e-06	0.000202488	3.39036
ZNF589	0.0929142	1.9252	4.62125	5.92052e-06	0.000205377	3.37532
ANKRD55	0.108233	0.671269	4.61927	5.97287e-06	0.000206847	3.36695
ARHGEF3	0.0310436	2.22894	4.61649	6.04748e-06	0.000209081	3.35516
TRIM26	0.0397437	2.01796	4.61453	6.10063e-06	0.000210218	3.34685
ANXA2P3	-0.0786436	1.87923	-4.6097	6.23342e-06	0.000214438	3.32639
TMEM158	-0.0744242	2.28202	-4.60872	6.26068e-06	0.000215019	3.32225
TNFAIP3	0.0636813	1.96946	4.60155	6.46397e-06	0.000221634	3.2919
HEPH	-0.0871191	2.25501	-4.59238	6.73284e-06	0.000230472	3.2532
HSD17B6	-0.190129	1.49073	-4.5881	6.86217e-06	0.000234512	3.23513
GLCCI1	0.108505	0.848095	4.58491	6.95994e-06	0.000237462	3.2217
TMEM159	-0.0590056	2.54069	-4.58147	7.06697e-06	0.000240718	3.20721
TMEM117	-0.0618189	1.74812	-4.57749	7.19306e-06	0.000244611	3.19042
TMEM100	0.163649	1.55043	4.57567	7.25125e-06	0.000246187	3.18277
NUAK1	-0.0639504	2.85071	-4.57399	7.30542e-06	0.000247223	3.1757
MS4A4A	0.129185	2.29085	4.57398	7.30562e-06	0.000247223	3.17568
EFNA4	-0.0673166	2.49733	-4.57207	7.36776e-06	0.00024892	3.16763
FAM216B	0.12019	0.642763	4.57105	7.40114e-06	0.000249467	3.16334
MFAP2	-0.0839295	2.56479	-4.57084	7.408e-06	0.000249467	3.16246
PDE2A	0.172446	1.06035	4.56367	7.64681e-06	0.000256676	3.13235
SIGLEC14	0.167079	1.62491	4.55803	7.83985e-06	0.000262306	3.10869
BTN2A2	0.0984334	1.60303	4.5472	8.22372e-06	0.000274265	3.06332
TMEM141	-0.0399324	2.24153	-4.54073	8.46161e-06	0.000281746	3.03627
PXDN	-0.0702605	2.14565	-4.53927	8.51634e-06	0.000282661	3.03015
CNDP2	0.0239548	2.40181	4.53883	8.53278e-06	0.000282754	3.02832
TPI1	-0.026134	3.09676	-4.53572	8.6505e-06	0.000286198	3.01532
PPM1K	0.0594918	2.54744	4.53237	8.77884e-06	0.000289981	3.00135
GNG7	0.127441	1.64147	4.5274	8.97273e-06	0.000295915	2.98063
ECSCR	0.0687093	2.53095	4.52298	9.14882e-06	0.000301243	2.96219
DOK2	0.119934	1.77615	4.52253	9.1667e-06	0.000301353	2.96034
PLA2G7	0.128561	1.80734	4.50937	9.71134e-06	0.000318753	2.9056
LY86	0.0856232	1.97856	4.50298	9.98703e-06	0.000327284	2.87906
P2RY13	0.0958599	0.609241	4.4997	1.01312e-05	0.000331487	2.86547
NUAK2	0.115318	1.98108	4.49604	1.02951e-05	0.000336318	2.85025
RNF125	0.0815458	2.2381	4.49445	1.03668e-05	0.000338127	2.84368
GPRIN3	0.157793	1.14854	4.49313	1.04264e-05	0.000339539	2.83824
CACNA1I	0.0824186	1.60103	4.49124	1.05131e-05	0.000341824	2.83039
CX3CR1	0.135199	1.95567	4.49078	1.05343e-05	0.000341978	2.82848
IVNS1ABP	-0.0360378	2.76677	-4.49001	1.05697e-05	0.00034259	2.8253
SYTL3	0.120655	1.5816	4.48907	1.06131e-05	0.000343459	2.82142
CH25H	0.147352	1.72104	4.48805	1.06607e-05	0.000344463	2.81717
ANXA2R	0.0845649	1.79304	4.4852	1.07938e-05	0.000348223	2.80541
RENBP	0.0821023	1.99169	4.48215	1.09386e-05	0.000352344	2.79278
CA12	-0.163559	2.52748	-4.46532	1.17701e-05	0.00037854	2.72335
S100A10	-0.0184308	3.26613	-4.46025	1.20323e-05	0.000386376	2.70247
EVI2A	0.0965515	2.47089	4.45983	1.20547e-05	0.000386495	2.70071
CCNJL	-0.113786	1.83476	-4.45727	1.21894e-05	0.000389877	2.69018
PTK7	-0.0895602	2.68907	-4.45711	1.21978e-05	0.000389877	2.68954
C2	0.0973679	1.84119	4.44997	1.25814e-05	0.00040152	2.6602
ITGB2	0.0408813	3.08935	4.4439	1.29169e-05	0.000411593	2.63528
FABP4	0.188646	1.7876	4.44101	1.30794e-05	0.000416132	2.62343
ANGPTL1	0.0972625	1.51109	4.43883	1.32037e-05	0.000419445	2.61447
CA9	-0.194412	1.96055	-4.42713	1.38885e-05	0.000438707	2.56659
TEK	0.0902146	2.57782	4.42703	1.38947e-05	0.000438707	2.56617
CPNE5	0.114396	0.782625	4.42365	1.40986e-05	0.000444471	2.55237
NXPE2	-0.104643	1.40356	-4.42317	1.41282e-05	0.000444727	2.55039
PLCXD3	0.196346	1.38499	4.42191	1.42048e-05	0.000446462	2.54527
SRGAP3	0.0867356	2.24022	4.42127	1.42443e-05	0.000447026	2.54264
HILPDA	-0.0697015	2.01542	-4.41464	1.46577e-05	0.00045878	2.51556
ITGA2	-0.0610743	2.18244	-4.41455	1.46631e-05	0.00045878	2.51521
ORMDL2	-0.0677099	1.80264	-4.41248	1.47942e-05	0.000462185	2.50678
LGALS2	0.1862	1.7911	4.4118	1.48377e-05	0.000462848	2.504
SAMHD1	0.110624	0.800596	4.40926	1.50008e-05	0.000467015	2.49365
POSTN	-0.14683	2.7532	-4.40874	1.50348e-05	0.000467015	2.49151
SH2D3C	0.100037	2.29025	4.40868	1.50388e-05	0.000467015	2.49125
SLC30A5	-0.0458688	3.11352	-4.40445	1.53149e-05	0.000474196	2.47404
RAB37	0.0712783	2.67801	4.40443	1.53158e-05	0.000474196	2.47398
KCNJ5	0.0910286	1.67424	4.4033	1.53909e-05	0.00047581	2.46935
ARRB2	0.106195	1.76231	4.40129	1.55243e-05	0.00047922	2.46118
LRRC8E	-0.0940668	2.20545	-4.40093	1.55482e-05	0.000479244	2.45973
KIF21B	0.0841633	1.94972	4.39918	1.5666e-05	0.000481446	2.45258
MYLIP	0.0415657	2.11549	4.39792	1.5751e-05	0.000483341	2.44746
LAMB3	-0.0509599	2.66218	-4.39721	1.57992e-05	0.000484103	2.44457
KRT16P2	-0.208626	2.2985	-4.3955	1.59151e-05	0.000486622	2.43765
P2RX7	0.11069	1.53159	4.39531	1.59283e-05	0.000486622	2.43687
COL5A2	-0.0547741	2.40069	-4.39398	1.60195e-05	0.000488689	2.43147
KAT2B	0.0462106	2.33397	4.39301	1.60863e-05	0.000490007	2.42753
TTC30A	-0.0884527	1.57689	-4.39229	1.61362e-05	0.00049013	2.4246
PLCL2	0.0632821	2.01494	4.39227	1.61376e-05	0.00049013	2.42452
SOX17	0.179022	0.995658	4.3886	1.63936e-05	0.000497177	2.40962
RGS1	0.0682472	2.24295	4.38073	1.6956e-05	0.000513482	2.37771
ATOH8	0.142988	1.2068	4.37978	1.70251e-05	0.000514824	2.37386
CYBB	0.0972946	1.92687	4.37881	1.70959e-05	0.000516212	2.36993
MAP3K14	0.112236	1.53166	4.37609	1.72966e-05	0.000521511	2.3589
GJB4	-0.163715	1.78168	-4.37504	1.73746e-05	0.000523103	2.35464
NMT2	0.0619044	2.35648	4.3735	1.7489e-05	0.000525398	2.34843
PTK6	-0.111138	2.54703	-4.37334	1.75014e-05	0.000525398	2.34776
PLA2G4C	0.0783062	1.88585	4.37234	1.75766e-05	0.000526209	2.3437
PPEF1	-0.156211	2.05339	-4.3723	1.75792e-05	0.000526209	2.34356
SAA1	0.191627	2.55647	4.37007	1.77474e-05	0.00053048	2.33455
IL16	0.123515	1.80313	4.36793	1.79108e-05	0.000534592	2.32589
RIN2	-0.032662	2.22435	-4.36399	1.82144e-05	0.000542873	2.30999
DNAL1	-0.0710512	2.14249	-4.36281	1.83065e-05	0.000544836	2.30522
PSTPIP2	0.14284	1.65124	4.35675	1.8786e-05	0.000558305	2.28077
CD58	-0.0490165	2.7631	-4.35512	1.8917e-05	0.000561208	2.2742
NLGN3	0.116701	0.727086	4.35478	1.8945e-05	0.000561208	2.2728
FN1	-0.137829	2.2538	-4.35453	1.89649e-05	0.000561208	2.27181
FCRL3	0.0697889	1.52853	4.3534	1.90568e-05	0.000563127	2.26723
KLF15	0.166139	1.28495	4.35281	1.91045e-05	0.000563552	2.26487
BANK1	0.136154	1.21197	4.35255	1.91256e-05	0.000563552	2.26383
NUP210	0.119443	1.65201	4.35157	1.92055e-05	0.000565106	2.25988
ACBD3	-0.027378	2.23208	-4.35064	1.92825e-05	0.000566566	2.2561
NAALAD2	0.118933	1.31955	4.35028	1.93119e-05	0.000566628	2.25466
MMP11	-0.0836258	2.37109	-4.34984	1.93477e-05	0.000566878	2.25291
GNPDA1	0.0202781	2.25541	4.34169	2.00305e-05	0.00058523	2.22012
CCM2L	0.163628	1.42195	4.33935	2.02316e-05	0.000590273	2.21068
FASLG	0.113462	0.73295	4.33763	2.03794e-05	0.000593749	2.2038
SEMA4B	-0.0449632	2.4541	-4.33634	2.0492e-05	0.000596192	2.19859
TMPRSS4	-0.139865	1.89183	-4.33419	2.06797e-05	0.000600813	2.18997
EGLN3	-0.174755	1.73472	-4.33197	2.08758e-05	0.00060566	2.18105
RASD1	0.116442	2.10032	4.32896	2.11437e-05	0.000611904	2.16899
MGAT1	0.022733	2.29458	4.32889	2.115e-05	0.000611904	2.16871
STAG3	0.139189	1.20477	4.32637	2.13772e-05	0.000617618	2.15861
IRF9	0.0262343	2.30822	4.32365	2.16255e-05	0.00062392	2.1477
KRT6A	-0.306716	1.82786	-4.31728	2.22178e-05	0.000639819	2.12217
ADAMTSL5	-0.112456	1.36678	-4.31706	2.22382e-05	0.000639819	2.1213
TDRD10	0.107412	0.961051	4.30946	2.29652e-05	0.000658907	2.09091
SPRR1B	-0.199615	1.44371	-4.3073	2.31755e-05	0.000662733	2.08229
FCRL2	0.0859775	1.71585	4.30711	2.31944e-05	0.000662733	2.08152
EPAS1	0.0325404	2.2552	4.30567	2.33356e-05	0.00066585	2.07579
COL7A1	-0.147224	1.93855	-4.29976	2.39252e-05	0.000681738	2.05222
TCF12	-0.0383611	2.82753	-4.29815	2.40891e-05	0.000685465	2.04577
BATF3	0.154762	1.43342	4.29624	2.42839e-05	0.000690063	2.03816
S100A11	-0.0277098	2.40442	-4.29412	2.45012e-05	0.000695285	2.02975
TMEM167A	-0.0571237	2.70479	-4.29279	2.46393e-05	0.000698248	2.02444
CLEC4F	0.110634	0.845129	4.29183	2.47391e-05	0.000700121	2.02062
SHE	0.100335	1.96734	4.29106	2.48197e-05	0.000701444	2.01755
IGLL1	0.0557115	2.7965	4.28656	2.52952e-05	0.000713709	1.99963
CYGB	0.0547502	2.10434	4.2863	2.53225e-05	0.000713709	1.99861
MPP1	0.073026	1.93007	4.28288	2.56899e-05	0.000723083	1.985
LAMC2	-0.103037	3.1231	-4.27834	2.61851e-05	0.000736022	1.96698
CORO2B	0.0965427	1.69239	4.27676	2.63592e-05	0.000739135	1.96072
FCN3	0.114318	2.23855	4.27638	2.64017e-05	0.000739135	1.9592
TSPO	-0.0260619	3.09044	-4.27637	2.64028e-05	0.000739135	1.95916
MICAL1	0.0778546	1.87689	4.27575	2.64715e-05	0.000740059	1.95671
C1QTNF3	-0.170592	1.97087	-4.27434	2.66286e-05	0.00074345	1.95112
IL34	0.137104	1.14942	4.27388	2.66805e-05	0.000743897	1.94928
DPEP3	0.0957229	0.737342	4.27348	2.67255e-05	0.000744153	1.94769
KDELR3	-0.0590968	3.10698	-4.27189	2.69043e-05	0.000748126	1.9414
THEMIS2	0.097079	1.25229	4.26741	2.74146e-05	0.000761295	1.92366
PLEKHO2	0.0552484	1.94246	4.26557	2.76281e-05	0.000766199	1.91634
SLC18B1	0.0385282	2.06485	4.26492	2.77026e-05	0.000766417	1.91379
FBL	0.0262658	2.31853	4.26478	2.77195e-05	0.000766417	1.91322
SPRR1A	-0.11571	1.95449	-4.26454	2.77468e-05	0.000766417	1.91229
CHST7	0.0472851	1.99321	4.26293	2.79353e-05	0.000770598	1.9059
BCL11B	0.0915218	2.04876	4.25459	2.89279e-05	0.000796918	1.87294
RBP7	0.117599	1.61382	4.25354	2.90555e-05	0.000799373	1.86879
ITGAX	0.0871848	2.17791	4.25018	2.94667e-05	0.000809612	1.85553
MIPOL1	-0.0907382	2.01841	-4.24901	2.96115e-05	0.000812514	1.8509
GOLGA5	-0.0211411	2.16622	-4.24501	3.01109e-05	0.000825126	1.83512
HDC	0.181223	1.39037	4.24409	3.02267e-05	0.000826392	1.8315
UBD	0.0889888	2.24546	4.24401	3.02368e-05	0.000826392	1.83119
TLR9	0.117568	0.740914	4.24213	3.04761e-05	0.000831838	1.82374
RTN1	0.0920239	2.40207	4.23859	3.09289e-05	0.000843086	1.80983
CLDN4	-0.120132	1.58029	-4.2376	3.10579e-05	0.000845491	1.80591
RELN	0.162373	1.7134	4.23451	3.14599e-05	0.000855314	1.79377
CSMD2	-0.128568	1.44301	-4.23299	3.16599e-05	0.000859623	1.7878
UNC5B	-0.112694	2.25352	-4.23215	3.17719e-05	0.000861537	1.78446
MYOT	0.191251	1.04388	4.23102	3.19216e-05	0.000864467	1.78003
HMOX1	0.0700288	1.9568	4.23019	3.20325e-05	0.000865911	1.77676
EIF3K	0.0199108	2.3959	4.22999	3.20584e-05	0.000865911	1.776
DPY19L4	-0.0435541	1.94158	-4.22658	3.2518e-05	0.000877184	1.76257
PLOD2	-0.0732538	3.03446	-4.22442	3.2811e-05	0.000883936	1.75411
CAV2	-0.0525725	3.18557	-4.22117	3.32576e-05	0.000894807	1.74136
GJB3	-0.0935925	2.49906	-4.22026	3.33841e-05	0.000897046	1.73778
DPCD	-0.0429229	1.98316	-4.21971	3.34606e-05	0.00089794	1.73562
PTPRF	-0.0327992	2.99018	-4.21908	3.3549e-05	0.000899148	1.73313
LRRC17	-0.111499	2.52351	-4.21604	3.39751e-05	0.000908035	1.72123
TUBB2A	-0.0698409	2.00736	-4.21578	3.40119e-05	0.000908035	1.72021
EPYC	-0.279955	1.26387	-4.21275	3.44429e-05	0.000918359	1.70833
CD33	0.168715	1.29794	4.2113	3.46507e-05	0.000922714	1.70266
CNIH3	-0.121736	1.25393	-4.20961	3.48945e-05	0.000928016	1.69605
HCFC1R1	-0.0329351	2.90378	-4.20808	3.51179e-05	0.00093276	1.69003
HCK	0.0743963	1.85758	4.20636	3.53686e-05	0.000938008	1.68333
SPIN4	-0.0727184	1.9669	-4.20611	3.54059e-05	0.000938008	1.68233
PSORS1C1	0.135078	1.45565	4.20422	3.5684e-05	0.000944169	1.67496
JAK2	0.0947729	1.60453	4.20336	3.58116e-05	0.00094634	1.67159
C2orf42	0.0321667	1.93788	4.20174	3.60522e-05	0.000951485	1.66528
TNFRSF13C	0.123275	0.737547	4.20022	3.62807e-05	0.000956188	1.65932
SCPEP1	0.0417339	2.16268	4.19975	3.63522e-05	0.000956188	1.65747
PSMB8	0.0353239	3.38651	4.19964	3.63687e-05	0.000956188	1.65704
TYRP1	-0.180944	0.854812	-4.19668	3.68168e-05	0.000966745	1.6455
CXCL12	0.132395	2.85879	4.19513	3.7054e-05	0.000971446	1.63944
DOCK11	0.0617136	1.99512	4.1949	3.70895e-05	0.000971446	1.63854
SPOCK1	-0.0795127	2.08866	-4.19213	3.75168e-05	0.000981398	1.62774
CXXC1	0.0274035	2.15256	4.19137	3.76348e-05	0.000983246	1.62478
IFIT5	0.0972486	1.61833	4.19103	3.76873e-05	0.000983377	1.62347
BATF2	0.149151	1.46909	4.18966	3.79026e-05	0.000987752	1.6181
PEX13	-0.0433527	2.14036	-4.18473	3.86823e-05	0.00100681	1.59891
MXD4	0.0313596	2.24174	4.18347	3.8885e-05	0.00100996	1.59399
JSRP1	0.203778	1.72108	4.18337	3.89008e-05	0.00100996	1.5936
TGFBI	-0.0442624	2.43359	-4.18138	3.92213e-05	0.00101701	1.58587
OAF	0.0416384	2.22939	4.18098	3.92855e-05	0.0010174	1.58433
CDC14A	0.0384416	2.71644	4.17993	3.94573e-05	0.00102058	1.58022
IRF6	-0.0883704	2.50272	-4.17805	3.97646e-05	0.00102724	1.57291
ADAMTS1	0.0891866	1.98534	4.17462	4.03317e-05	0.00103931	1.55957
CD14	0.0384967	3.03187	4.17223	4.07304e-05	0.00104824	1.5503
ADAM23	0.170491	1.12052	4.17194	4.07794e-05	0.00104824	1.54916
THRSP	0.145186	0.880731	4.1678	4.14808e-05	0.00106495	1.5331
SAMD9L	0.0761407	1.89291	4.16665	4.16782e-05	0.00106869	1.52863
DLG2	0.104281	1.61751	4.16264	4.23723e-05	0.00108515	1.51307
CD28	0.0776335	1.78972	4.1581	4.31694e-05	0.0011042	1.49552
FCGR1B	0.150724	1.92519	4.14711	4.5164e-05	0.00115238	1.45298
ANXA2	-0.0312638	3.41148	-4.13923	4.66469e-05	0.00118729	1.42256
SLCO2A1	0.0804139	2.15755	4.13791	4.68998e-05	0.00119081	1.41747
TMEM45A	-0.0901364	2.67152	-4.13689	4.70951e-05	0.00119431	1.41356
ABCD3	-0.0507159	1.89759	-4.13619	4.72296e-05	0.00119625	1.41087
TNFRSF4	0.069141	2.21993	4.13547	4.73709e-05	0.00119837	1.40806
SEMA6A	0.0964062	1.90468	4.13355	4.7744e-05	0.00120633	1.40068
MYCBP2	0.036355	2.05517	4.13281	4.78877e-05	0.00120849	1.39785
SLC2A10	-0.0600147	2.74021	-4.1313	4.81851e-05	0.00121387	1.39202
BNIP3L	-0.0549623	2.77014	-4.13114	4.82177e-05	0.00121387	1.39138
ZDHHC14	0.0602216	1.93589	4.12903	4.86341e-05	0.00122287	1.38329
DSG3	-0.248481	1.36049	-4.12557	4.93273e-05	0.00123844	1.36997
SERPINB5	-0.142983	2.07264	-4.12534	4.93728e-05	0.00123844	1.3691
ICOSLG	0.0820054	1.50805	4.12442	4.95597e-05	0.00124162	1.36555
CFP	0.100825	1.14862	4.12297	4.9855e-05	0.00124752	1.35995
OLFM1	0.151715	2.42127	4.12124	5.02071e-05	0.00125346	1.35333
PARP14	0.036062	2.0578	4.12115	5.02268e-05	0.00125346	1.35296
EPHA2	-0.0982135	1.93621	-4.12092	5.02739e-05	0.00125346	1.35208
KCND1	0.108458	1.34354	4.12031	5.03978e-05	0.00125504	1.34976
U2AF1L4	0.10082	2.07568	4.11168	5.22037e-05	0.0012969	1.31663
DRD4	-0.12564	1.58804	-4.10928	5.27171e-05	0.00130809	1.30743
SESN1	0.0607477	1.97646	4.10805	5.29824e-05	0.0013131	1.3027
PLCB2	0.180934	1.5389	4.10562	5.35093e-05	0.00132458	1.29339
BTG2	0.0708533	2.0413	4.10263	5.41623e-05	0.00133914	1.28198
SLC7A10	0.121668	0.742176	4.10221	5.42562e-05	0.00133987	1.28035
IFIT2	0.0568833	2.10081	4.09921	5.49222e-05	0.00135471	1.26888
CHST6	-0.188441	1.06277	-4.09791	5.52127e-05	0.00136025	1.26392
LILRB3	0.0287396	3.00629	4.09563	5.57279e-05	0.00137132	1.25518
KCTD11	-0.087001	1.69713	-4.09488	5.5898e-05	0.00137387	1.25231
TMEM106C	-0.0282961	2.23907	-4.09424	5.60425e-05	0.00137579	1.24989
FCGR1A	0.163059	1.51579	4.09296	5.63354e-05	0.00138135	1.24498
NTRK2	0.143549	2.2313	4.09204	5.65451e-05	0.00138485	1.24149
TMEM128	-0.107747	2.19263	-4.08393	5.84375e-05	0.00142951	1.21053
SCARNA17	0.115874	0.985378	4.0795	5.9495e-05	0.00145367	1.19367
LGI4	0.126468	0.944636	4.07883	5.96557e-05	0.00145367	1.19113
VWF	0.0351659	2.35711	4.07859	5.97143e-05	0.00145367	1.19021
NETO1	-0.0626308	2.00586	-4.07834	5.97752e-05	0.00145367	1.18925
DR1	-0.0514148	1.98673	-4.0776	5.99533e-05	0.00145629	1.18645
MAN1C1	0.155237	1.66271	4.07637	6.0254e-05	0.00146188	1.18175
KIAA1217	-0.0471161	2.02408	-4.07443	6.07284e-05	0.00147068	1.17438
CDH13	-0.178607	1.16152	-4.07431	6.07585e-05	0.00147068	1.17391
PTX3	0.102998	0.604214	4.07372	6.09024e-05	0.00147245	1.17169
SPECC1	-0.0552987	2.68296	-4.07224	6.12678e-05	0.00147956	1.16606
ZNF540	0.137905	1.07543	4.07069	6.16543e-05	0.00148716	1.16015
CCDC178	0.115986	1.10372	4.06872	6.21465e-05	0.00149729	1.15268
THBS2	-0.0527664	2.43483	-4.06729	6.25071e-05	0.00150423	1.14724
FCN1	0.142599	1.77842	4.06354	6.34599e-05	0.00152539	1.13302
NPL	0.087113	2.42842	4.06242	6.37494e-05	0.00153058	1.12874
TUFT1	-0.0458777	2.17176	-4.05956	6.44888e-05	0.00154654	1.11791
ESM1	-0.11999	2.43781	-4.05876	6.46964e-05	0.00154972	1.11489
WDR7	0.040085	2.60097	4.05776	6.49578e-05	0.00155419	1.1111
NAB1	-0.0356055	2.09875	-4.05633	6.53343e-05	0.0015614	1.10567
RNF141	-0.0437255	1.89361	-4.04918	6.72436e-05	0.00160518	1.0786
OXTR	-0.0703977	1.87871	-4.04803	6.75568e-05	0.00161077	1.07423
CSK	0.0224263	2.24971	4.04774	6.76332e-05	0.00161077	1.07317
KCNIP1	0.0884975	2.04108	4.04746	6.77111e-05	0.00161078	1.07209
HK2	-0.0654245	2.733	-4.04665	6.7931e-05	0.00161416	1.06904
KCND2	-0.180092	1.55459	-4.04557	6.82284e-05	0.00161937	1.06494
MSMO1	-0.0514305	2.97358	-4.04393	6.86797e-05	0.00162822	1.05875
N4BP2L1	0.0766324	2.55413	4.04202	6.92079e-05	0.001637	1.05155
LILRB5	0.0966894	2.00658	4.03615	7.08599e-05	0.00167417	1.02939
SNRK	0.0226991	2.84582	4.03497	7.11986e-05	0.00168025	1.02491
TMED7	-0.0374478	2.89119	-4.03406	7.14575e-05	0.00168445	1.0215
TNFSF14	0.0589062	2.62621	4.03255	7.18928e-05	0.00169278	1.0158
IL1RAP	-0.0883286	2.46619	-4.02843	7.30904e-05	0.00171903	1.00028
FHL5	0.173729	1.24263	4.02734	7.34097e-05	0.00172459	0.99619
MTFR1	-0.0456025	1.97218	-4.02597	7.38154e-05	0.00173216	0.991015
MPZL2	-0.0734883	3.32604	-4.02175	7.50731e-05	0.00175769	0.97515
LRRC8C	0.140459	1.16638	4.02072	7.53838e-05	0.00176298	0.971272
SLC25A24	-0.0814216	2.45556	-4.02033	7.55005e-05	0.00176372	0.969819
RPS27L	-0.0204482	2.60346	-4.0198	7.56616e-05	0.00176445	0.967819
GPR87	-0.232738	1.19172	-4.01967	7.57021e-05	0.00176445	0.967316
LIPA	0.0351938	2.26495	4.01887	7.59431e-05	0.00176738	0.964332
APOLD1	0.0752874	1.95456	4.01869	7.59979e-05	0.00176738	0.963654
C4orf47	-0.129971	0.964084	-4.01758	7.63364e-05	0.00177128	0.959483
CARD16	0.0752882	2.36199	4.0161	7.67903e-05	0.00177982	0.953916
UBE2H	-0.0551865	2.59287	-4.01382	7.74927e-05	0.00179209	0.945368
NIN	0.0645123	2.67294	4.01252	7.78981e-05	0.00179746	0.940469
FNDC3B	-0.0276186	2.94531	-4.00837	7.91995e-05	0.00182546	0.924917
LMO2	0.0583199	2.00673	4.00729	7.95419e-05	0.00183132	0.920868
COL1A1	-0.0463313	2.53069	-4.00629	7.98618e-05	0.00183664	0.9171
FCER1G	0.0744857	2.11233	4.00496	8.02849e-05	0.00184284	0.912141
ACVR1	-0.0207216	2.28268	-4.00489	8.03089e-05	0.00184284	0.91186
SNAI3	0.096073	0.995143	4.00022	8.18195e-05	0.00187543	0.894371
MRPS36	-0.0581587	1.73153	-3.99852	8.23747e-05	0.00188607	0.888024
WDR37	0.0483907	2.48733	3.99755	8.26931e-05	0.00189127	0.884405
HEPACAM	0.0796932	1.47783	3.99666	8.29879e-05	0.00189593	0.881064
IL6ST	0.0536917	2.65049	3.99272	8.42991e-05	0.00192275	0.866355
TGFA	-0.0613342	2.67665	-3.99258	8.43474e-05	0.00192275	0.865817
CDH23	0.0798803	2.09709	3.99191	8.45739e-05	0.00192558	0.863302
P2RY11	0.0798076	1.70926	3.99166	8.4657e-05	0.00192558	0.86238
COL5A1	-0.045014	2.41338	-3.99093	8.49039e-05	0.00192709	0.859647
ANXA2P1	-0.0545894	3.02808	-3.98989	8.52566e-05	0.00193286	0.855757
ECHDC3	0.170284	1.61463	3.98774	8.59884e-05	0.00194732	0.847739
MYRIP	0.0687866	2.07003	3.98643	8.64366e-05	0.00195533	0.842862
ZNF185	-0.0677613	2.06108	-3.98478	8.70044e-05	0.00196403	0.836719
IL15	0.0532282	2.11658	3.98477	8.70106e-05	0.00196403	0.836653
TACC1	0.053137	2.79446	3.98148	8.81556e-05	0.00198772	0.824388
MYC	0.0653534	2.78581	3.97886	8.9076e-05	0.00200629	0.814646
TLR6	0.0777056	1.99669	3.97563	9.0226e-05	0.00202999	0.802614
SIGLEC8	0.116323	0.878105	3.97353	9.0982e-05	0.00204478	0.794788
NDFIP2	-0.0266908	2.28051	-3.97319	9.11018e-05	0.00204525	0.793554
PISD	0.0356609	1.89341	3.9712	9.1824e-05	0.00205884	0.786148
AKAP7	0.0854094	2.58453	3.97044	9.21027e-05	0.00205884	0.783306
FRAT1	0.0869611	1.69522	3.97044	9.21037e-05	0.00205884	0.783297
FNBP1	0.0491244	2.14897	3.96767	9.31193e-05	0.0020793	0.773013
NAGK	0.0227964	2.22296	3.96703	9.33566e-05	0.00208235	0.770626
ST8SIA4	0.073525	2.62319	3.96625	9.3644e-05	0.00208652	0.767744
ENPP1	-0.103965	2.09433	-3.96519	9.40396e-05	0.00209309	0.763791
IFI35	0.031027	2.20602	3.96464	9.42432e-05	0.00209537	0.761764
AP1S2	0.0498215	2.78111	3.96202	9.52245e-05	0.0021104	0.75205
TNFAIP8L3	0.129115	1.59848	3.96143	9.54467e-05	0.00211307	0.749865
S1PR1	0.0850652	2.45157	3.96086	9.56641e-05	0.00211563	0.747732
CD151	-0.027197	3.36782	-3.95954	9.61641e-05	0.00212442	0.742845
MYO7A	0.128296	1.22267	3.95916	9.63094e-05	0.00212536	0.741429
ANKRD29	0.132293	2.08431	3.95526	9.78076e-05	0.00215613	0.726958
NFATC1	0.0861893	2.47859	3.95372	9.84015e-05	0.00216462	0.721283
BRD7	-0.0177934	2.76327	-3.95258	9.88457e-05	0.00217003	0.717061
COL14A1	0.13547	1.66807	3.9524	9.8917e-05	0.00217003	0.716385
CLSTN3	0.0988285	1.24304	3.95229	9.8961e-05	0.00217003	0.715968
ACAT1	0.0316502	2.20222	3.95007	9.98315e-05	0.00218681	0.707758
ARHGAP32	-0.0405431	2.06764	-3.94811	0.000100606	0.00219914	0.700511
CMTM4	-0.0405178	3.10526	-3.94444	0.000102073	0.00222884	0.686949
GFOD1	0.0668995	1.9287	3.94295	0.000102676	0.00223966	0.681427
DNASE2B	0.0599773	1.82077	3.94144	0.000103289	0.00225065	0.675853
PARN	-0.0224236	2.067	-3.94013	0.000103825	0.00225996	0.671
GALNT5	-0.146282	1.66047	-3.93911	0.00010424	0.00226662	0.667262
PAF1	0.0321457	2.14417	3.93786	0.000104754	0.0022754	0.662655
NUDT15	-0.0656485	2.49336	-3.93661	0.000105274	0.0022843	0.658016
RBM5	0.0389707	2.15554	3.93519	0.000105861	0.00229466	0.652799
EFNA1	-0.0465719	2.9073	-3.93432	0.000106227	0.00230019	0.649563
GFRA3	0.182455	1.01214	3.93362	0.00010652	0.00230413	0.646984
ZNF280D	-0.0683939	2.765	-3.93228	0.000107082	0.00231387	0.642056
TWIST1	-0.120912	1.81065	-3.93055	0.000107814	0.00232726	0.635674
CALB2	-0.0980108	2.43256	-3.92976	0.000108146	0.00233201	0.632789
MZT1	-0.0703228	2.78747	-3.92835	0.000108748	0.00234255	0.627588
MADCAM1	0.0824346	1.52199	3.92298	0.000111069	0.00238765	0.60781
KSR1	0.0843525	0.760709	3.92297	0.000111072	0.00238765	0.607781
PLEKHO1	0.0340164	2.0768	3.92221	0.000111405	0.00239232	0.604983
SLC6A8	-0.118493	1.78421	-3.91573	0.000114274	0.0024514	0.581166
SNORA12	0.177213	1.45104	3.91516	0.000114527	0.00245412	0.579092
TNNT3	0.100883	1.37745	3.91492	0.000114638	0.00245412	0.578191
TMEM71	0.156391	1.4642	3.91334	0.000115347	0.00246677	0.572412
ALDH1B1	-0.0995493	2.46024	-3.91288	0.000115556	0.00246868	0.570722
SLIT3	0.129628	2.34803	3.91209	0.000115917	0.0024735	0.567801
LIPE	0.122397	1.18971	3.91186	0.00011602	0.0024735	0.566966
GPR65	0.109603	2.24035	3.91154	0.000116167	0.0024741	0.565776
CD55	-0.0607547	2.19015	-3.9101	0.000116821	0.00248548	0.560521
ETV7	0.107045	1.17802	3.9098	0.00011696	0.00248588	0.559408
GJA1	-0.0686949	2.16646	-3.90895	0.000117352	0.00249165	0.55628
SCOC	-0.0399473	2.17373	-3.90772	0.000117914	0.00250103	0.551804
SPRR3	-0.300795	1.46412	-3.90592	0.000118749	0.00251616	0.545199
VIPR2	0.126945	0.981471	3.90356	0.000119853	0.00253697	0.536531
HOXD1	0.163189	1.084	3.90166	0.000120745	0.00255325	0.529587
RNF38	0.0404946	2.68856	3.90022	0.000121425	0.00256501	0.524334
PSME1	0.0236522	2.66151	3.89966	0.000121691	0.00256801	0.522286
FOXO3	0.0241645	3.14436	3.89935	0.000121838	0.0025685	0.521154
ATP6V1D	-0.0202225	2.30583	-3.89886	0.000122074	0.00257086	0.519346
SLC36A4	-0.0733593	2.07383	-3.89676	0.00012308	0.00258943	0.511659
DYNLT3	-0.0381484	2.37634	-3.89339	0.000124711	0.00261859	0.499337
KANSL3	0.0204314	2.27947	3.89337	0.000124719	0.00261859	0.499277
CYYR1	0.0763947	1.87468	3.8915	0.000125631	0.00263507	0.49246
SDCBP2	-0.0760116	3.19387	-3.88969	0.000126523	0.0026511	0.485837
PRCP	0.0244601	3.00861	3.88897	0.000126881	0.00265592	0.483195
SETDB2	0.033366	1.99779	3.88798	0.000127367	0.00266341	0.479615
MYO10	-0.0577686	2.08149	-3.88567	0.000128523	0.00268487	0.47116
CRNDE	-0.104766	1.83102	-3.88327	0.00012973	0.00270644	0.462409
CPVL	0.0811458	2.80297	3.8831	0.000129816	0.00270644	0.461789
ESR1	0.122612	1.13401	3.88024	0.000131267	0.00273395	0.451388
SERINC3	-0.0389804	2.96783	-3.87253	0.000135265	0.00281009	0.423321
SYNDIG1	-0.1435	1.59114	-3.87241	0.00013533	0.00281009	0.422873
SULT2B1	-0.115015	2.41637	-3.87131	0.000135906	0.00281923	0.418902
KANK4	-0.142338	2.5533	-3.87073	0.000136212	0.0028218	0.416793
SCN4B	0.130511	1.33859	3.87056	0.000136302	0.0028218	0.416181
NR1H3	0.0345284	2.125	3.86392	0.000139864	0.00289214	0.392044
COL8A2	-0.0633139	2.70749	-3.86371	0.000139978	0.00289214	0.391284
STK38L	-0.0793668	1.71975	-3.86208	0.000140866	0.00290758	0.385374
PLEK2	-0.0586026	2.10809	-3.85594	0.000144259	0.00297266	0.363114
ADCY4	0.11165	1.71969	3.85585	0.000144305	0.00297266	0.362815
PTS	-0.0269759	2.8604	-3.85411	0.000145284	0.00298986	0.356492
CD1C	0.0886631	1.93149	3.85368	0.000145523	0.0029918	0.354959
MRPL42	-0.0427055	2.59045	-3.85308	0.000145864	0.00299585	0.352767
VSIG4	0.0982224	1.78282	3.85128	0.000146882	0.00301377	0.346264
OR4M1	-0.0562448	1.56454	-3.85065	0.000147244	0.00301821	0.343965
CFD	0.0659174	2.22294	3.85033	0.000147424	0.00301892	0.342822
PIP4K2C	-0.0379391	2.02523	-3.85004	0.000147591	0.00301936	0.341762
KCNK1	-0.0611056	2.81923	-3.84791	0.000148813	0.00303836	0.334056
MAPK6	-0.0303078	2.14503	-3.83795	0.000154647	0.00315437	0.29811
GARNL3	0.107719	1.11796	3.83755	0.000154888	0.00315618	0.296656
CUTC	0.044307	1.85374	3.83656	0.000155481	0.00316516	0.293081
ECT2	-0.0638329	2.11906	-3.83511	0.000156355	0.00317982	0.287846
TBXAS1	0.0559233	2.08584	3.83405	0.000156991	0.00318964	0.28405
ZDHHC3	-0.042007	1.94373	-3.83166	0.000158447	0.00321606	0.275425
GNAI3	-0.0423365	1.91241	-3.83108	0.000158802	0.00322012	0.273332
DNAL4	-0.0249526	2.18015	-3.82952	0.000159754	0.00323627	0.267744
SCT	-0.133151	1.02786	-3.82867	0.000160283	0.00324381	0.264659
FTL	0.0111094	3.30782	3.82502	0.000162549	0.00328647	0.251541
MVB12B	0.0569826	2.35759	3.824	0.000163188	0.00329619	0.247872
GTF2IRD2B	-0.0425195	2.78348	-3.82145	0.000164796	0.00332542	0.238713
CALHM2	0.0410338	1.83233	3.81921	0.000166224	0.00335098	0.230652
PRG4	0.121201	1.87717	3.81386	0.000169676	0.00341517	0.211452
LRRC57	-0.0549471	1.76883	-3.81376	0.000169738	0.00341517	0.211115
SIAE	-0.0868919	1.66618	-3.81338	0.000169984	0.00341682	0.209758
MET	-0.0464516	2.17158	-3.81027	0.000172027	0.00345452	0.198604
BCAR3	-0.0521741	2.05449	-3.80998	0.000172223	0.00345512	0.197539
CD109	-0.163285	1.21734	-3.80962	0.000172461	0.00345537	0.196248
NXPE3	0.088588	0.794832	3.80945	0.000172569	0.00345537	0.195665
GPBAR1	0.130798	2.54882	3.80866	0.000173094	0.00346254	0.192828
ARIH2	0.0290345	2.08089	3.80819	0.000173408	0.00346502	0.191132
GSDMD	0.0295612	2.22809	3.80797	0.000173552	0.00346502	0.190362
ICAM5	-0.0884053	0.882094	-3.80765	0.00017377	0.00346604	0.189189
CTSS	0.0601814	1.89823	3.80656	0.000174492	0.00347711	0.185314
NOX4	-0.0913679	2.55893	-3.8044	0.000175947	0.00350273	0.177562
LRBA	-0.0246627	2.66752	-3.80381	0.000176342	0.00350723	0.175466
PRKCE	0.114167	1.11724	3.80247	0.000177251	0.00352193	0.170666
PLS3	-0.0280633	2.95847	-3.80079	0.000178397	0.0035413	0.164651
TTC26	-0.0640607	1.63391	-3.80043	0.000178641	0.00354277	0.16337
MAT2A	0.0274518	2.36727	3.80011	0.000178858	0.00354367	0.16224
SLC6A10P	-0.0669431	2.2913	-3.79966	0.00017917	0.00354647	0.160612
SLCO4A1	-0.0787121	1.83084	-3.79712	0.000180918	0.00357765	0.15155
STARD8	0.0830697	1.72071	3.79537	0.000182134	0.00359828	0.145292
SLC1A3	0.0856833	1.95654	3.79223	0.000184333	0.00363734	0.134092
PPM1M	0.0382045	2.04129	3.79205	0.000184462	0.00363734	0.133438
OXNAD1	0.0738413	1.87609	3.78923	0.000186461	0.00367327	0.123375
ST8SIA2	-0.121304	1.11146	-3.78751	0.000187685	0.00369387	0.117268
LGALSL	-0.0776792	1.74223	-3.78707	0.000188003	0.00369662	0.11569
PIP	-0.185458	1.04054	-3.78279	0.000191098	0.00375392	0.100451
CCM2	0.0415454	2.68278	3.77917	0.000193754	0.00380249	0.0875703
CERS4	0.147511	1.13844	3.77891	0.000193952	0.00380278	0.0866165
CALM2	-0.0139661	2.5169	-3.77826	0.000194431	0.00380857	0.0843163
TIMP4	0.141973	1.50746	3.77657	0.000195684	0.00382748	0.0783223
KCNK13	0.0985768	1.23111	3.77646	0.000195765	0.00382748	0.0779338
FAM114A1	-0.112981	1.41825	-3.77561	0.000196401	0.00383629	0.0749089
C1orf53	-0.0522815	1.93641	-3.77322	0.000198198	0.00386775	0.0664116
TMEM184B	-0.0344063	2.10121	-3.77249	0.000198754	0.00387496	0.0637962
SGCD	-0.114532	2.28128	-3.76729	0.000202725	0.00394867	0.04534
GPR132	0.149066	1.09703	3.76537	0.000204209	0.00397383	0.0385395
PNLIP	0.320073	1.83721	3.76457	0.000204829	0.00398216	0.0357131
TPBG	-0.0664989	2.4034	-3.7615	0.000207231	0.0040251	0.0248364
SCEL	-0.177168	1.91865	-3.75999	0.000208423	0.00404445	0.0194888
OSR1	0.114177	1.72191	3.75943	0.000208864	0.00404924	0.0175142
TXLNG	0.0636215	1.96951	3.75768	0.000210255	0.00407239	0.0113257
TXNDC5	0.0504683	2.59409	3.75725	0.000210603	0.00407533	0.00978188
ITGA6	-0.0768637	2.58665	-3.75594	0.00021165	0.00409176	0.00516087
PTGDR	0.0719622	1.55397	3.7553	0.000212166	0.00409792	0.00289049
TGFBR3	0.0575887	2.12203	3.75468	0.000212669	0.00410382	0.000680587
CLEC4A	0.0986876	2.37684	3.75434	0.000212937	0.00410517	-0.000494062
COL8A1	-0.0706876	3.11292	-3.7503	0.000216223	0.0041616	-0.0147749
EFNB2	-0.0402966	2.20083	-3.75025	0.000216265	0.0041616	-0.0149561
RABEP1	0.0436633	1.99376	3.7495	0.000216884	0.00416812	-0.0176193
ITGB7	0.0730732	1.82914	3.74935	0.000217006	0.00416812	-0.0181418
VWA8	-0.0593231	2.61554	-3.74848	0.000217723	0.00417802	-0.0212173
SLC29A3	0.0578175	1.7904	3.74741	0.000218607	0.00419111	-0.024996
CALCRL	0.112549	1.71776	3.74605	0.000219736	0.00420887	-0.029799
DENND2D	0.0396178	1.99259	3.74532	0.000220344	0.00421528	-0.0323739
C6	0.203095	1.81745	3.74516	0.000220477	0.00421528	-0.0329372
CD300E	0.068454	0.756718	3.74398	0.000221464	0.00423024	-0.0371005
KRT27	0.0997969	0.907927	3.7434	0.000221947	0.00423558	-0.0391337
RAB4B	0.0375061	2.55204	3.74117	0.000223832	0.00426762	-0.0470155
NSMCE4A	0.0218209	2.18112	3.73993	0.000224881	0.00427975	-0.0513725
PDLIM5	-0.0733834	2.59654	-3.73807	0.000226466	0.00430301	-0.057922
KPNA5	0.105678	0.905717	3.73801	0.000226518	0.00430301	-0.0581332
CXCL11	0.123308	1.76328	3.73525	0.000228893	0.00434017	-0.0678535
C16orf87	-0.0462455	1.80335	-3.73417	0.000229827	0.00435391	-0.0716512
LGALS3	-0.050458	2.64443	-3.73103	0.000232567	0.0044018	-0.0826953
DSG2	-0.0453861	2.90754	-3.72951	0.000233903	0.00442305	-0.0880335
RAB3C	0.154121	1.25107	3.72902	0.000234337	0.00442722	-0.0897594
SDS	0.128808	1.5803	3.72381	0.000238988	0.00451098	-0.108072
ERLIN2	-0.0519994	2.74204	-3.72057	0.000241918	0.00455692	-0.119426
FKBP11	0.0359703	2.22535	3.7204	0.000242081	0.00455692	-0.120051
REM1	0.140249	1.17053	3.71929	0.000243087	0.00457171	-0.123915
IRX5	-0.132425	2.18478	-3.71871	0.000243625	0.00457768	-0.125975
HAMP	0.126044	1.73235	3.71641	0.00024574	0.00461324	-0.134026
STEAP4	0.117085	0.904203	3.71398	0.000247997	0.00465139	-0.14254
CCDC88C	0.0739141	1.76202	3.7122	0.000249656	0.00466572	-0.148751
ACTN1	-0.0278327	2.35516	-3.7122	0.00024966	0.00466572	-0.148766
STYK1	-0.113744	1.76891	-3.71125	0.000250552	0.00467365	-0.152089
C16orf89	0.132425	0.996228	3.71123	0.000250567	0.00467365	-0.152145
IL27RA	0.0583874	1.86728	3.71103	0.000250761	0.00467365	-0.152863
TXNDC17	-0.019263	2.39579	-3.7043	0.000257176	0.00478389	-0.176388
DIRC3	-0.118298	0.981241	-3.7041	0.000257367	0.00478389	-0.177079
KIAA1191	-0.0155753	2.88603	-3.70277	0.000258657	0.00480356	-0.181733
ADORA2B	-0.105495	1.83826	-3.70178	0.000259616	0.00481706	-0.18518
SRPX	0.0780787	2.10235	3.70128	0.000260106	0.00482185	-0.186938
TSPAN1	-0.0690808	2.11905	-3.69948	0.000261868	0.00485018	-0.193223
APOD	0.077595	2.38073	3.69919	0.00026215	0.00485106	-0.194224
NHS	-0.0418249	2.63599	-3.69772	0.000263605	0.00487364	-0.199377
MMP14	-0.0883465	1.84686	-3.69724	0.000264071	0.00487791	-0.201022
ZNF281	-0.0546332	2.01484	-3.69571	0.000265593	0.00490165	-0.206371
LAMTOR3	-0.030212	2.95089	-3.68914	0.000272203	0.00501917	-0.229252
CLEC12A	0.11751	2.3688	3.68615	0.000275264	0.00507112	-0.239662
FAS	0.094552	1.1699	3.68548	0.00027595	0.00507608	-0.241976
EGLN2	0.0230765	2.87497	3.68537	0.00027607	0.00507608	-0.242381
RPL37A	-0.0241129	2.86598	-3.68453	0.000276933	0.00508021	-0.245285
COL12A1	-0.0578719	2.47151	-3.68449	0.000276982	0.00508021	-0.245451
EPC1	0.0869634	1.46252	3.68285	0.000278682	0.00509965	-0.251145
AGRN	-0.0403005	2.44599	-3.68275	0.00027878	0.00509965	-0.251471
SEC14L1	0.0467085	2.82793	3.68182	0.000279752	0.00511293	-0.254711
EPB41L5	0.0755375	1.97197	3.68072	0.000280905	0.00512948	-0.258537
PRKRA	-0.0325376	2.17249	-3.67937	0.000282327	0.00515091	-0.263235
LMO7	-0.118436	1.6662	-3.67878	0.000282948	0.00515772	-0.265282
MYOZ1	0.0973597	1.21371	3.67447	0.000287533	0.00523669	-0.280238
ZNF671	0.0848272	1.65082	3.67383	0.000288217	0.00524454	-0.282447
SETBP1	0.0710748	1.89072	3.67348	0.000288595	0.00524682	-0.283666
ITPR1	0.0700911	1.7794	3.67165	0.000290572	0.00527352	-0.290018
PDCD2	0.0276921	2.67742	3.66934	0.000293077	0.00531432	-0.298002
FAM3C	-0.0603659	2.69726	-3.66375	0.000299236	0.00541763	-0.317344
EXOC2	0.0441656	2.43932	3.66348	0.000299542	0.00541763	-0.318297
PRKAB2	-0.0483146	1.83338	-3.66347	0.000299557	0.00541763	-0.318344
FNBP1L	-0.0280884	2.3941	-3.66259	0.00030053	0.00543048	-0.321358
EI24	-0.0597225	1.9787	-3.66196	0.000301234	0.00543847	-0.323536
TMTC3	-0.0888597	1.98758	-3.66126	0.000302022	0.00544321	-0.325963
SLC16A3	-0.03333	2.38301	-3.66099	0.000302324	0.00544393	-0.326892
FARP1	-0.0336687	2.86195	-3.66074	0.000302605	0.00544427	-0.327758
ACSS1	0.084177	1.8727	3.66	0.000303437	0.00545451	-0.330312
KIAA0513	0.0793108	1.7327	3.65856	0.000305072	0.00547847	-0.335308
COL24A1	-0.0926215	1.21637	-3.6582	0.000305483	0.00547847	-0.336559
TAF5	0.0932866	1.44364	3.65813	0.000305562	0.00547847	-0.336801
PPFIBP1	-0.0546002	3.00355	-3.65627	0.000307678	0.00551164	-0.343218
PID1	0.103585	1.66911	3.65513	0.000308979	0.00553016	-0.34714
FGF1	-0.0503002	1.98855	-3.65223	0.000312321	0.00558516	-0.357142
RAPGEF4	0.121407	1.1515	3.65155	0.000313114	0.00559451	-0.359499
COL5A3	-0.132869	1.31097	-3.65114	0.00031359	0.0055982	-0.360911
CLEC14A	0.0442796	2.09522	3.64705	0.000318377	0.00567877	-0.374995
HSD17B12	-0.0177513	3.03008	-3.64593	0.000319707	0.0056976	-0.378871
PNOC	0.137345	1.03514	3.64525	0.000320518	0.00570715	-0.381226
KRAS	-0.0262638	2.22928	-3.64451	0.000321397	0.00571789	-0.383771
PRPH	0.198525	1.3626	3.64427	0.000321681	0.00571804	-0.384592
WFDC3	-0.11124	1.83054	-3.64219	0.000324168	0.00575382	-0.391749
TGFBR2	0.027997	3.14102	3.64212	0.000324249	0.00575382	-0.391981
CNIH4	-0.0245007	2.33872	-3.64001	0.000326789	0.00578931	-0.399233
ECH1	0.0264175	2.33887	3.64	0.000326807	0.00578931	-0.399286
CTHRC1	-0.0599692	3.00624	-3.63876	0.000328307	0.00581092	-0.403542
SULF1	-0.0512451	2.37056	-3.63684	0.000330644	0.0058473	-0.410133
MAGED4B	-0.0436305	1.9994	-3.63462	0.000333367	0.00589042	-0.417753
SFXN2	0.123199	1.14697	3.63178	0.000336882	0.00594386	-0.427501
ADM	-0.0570842	2.30769	-3.63153	0.000337194	0.00594386	-0.428359
AQP1	0.102067	2.39377	3.63109	0.000337742	0.00594386	-0.429868
WDR26	-0.0324442	1.97654	-3.63102	0.000337829	0.00594386	-0.430109
IFI44L	0.093969	2.50371	3.63102	0.000337837	0.00594386	-0.430131
LPIN1	0.0363919	2.14453	3.62938	0.000339884	0.00596999	-0.435744
ART4	0.112744	1.31059	3.62807	0.00034153	0.00599206	-0.44023
COL1A2	-0.0382347	3.207	-3.62614	0.00034398	0.00602316	-0.44687
PFKP	-0.0335513	2.51538	-3.62606	0.000344073	0.00602316	-0.447121
JUP	-0.0554974	3.14402	-3.62443	0.000346154	0.00605448	-0.452723
HAS1	0.149048	0.880352	3.62345	0.000347404	0.00607122	-0.456071
ADAM10	-0.0838105	2.28952	-3.62182	0.000349497	0.00610125	-0.461652
SELE	0.0972173	1.84807	3.62165	0.00034971	0.00610125	-0.462217
TPP1	0.0238037	2.23253	3.62085	0.000350746	0.00611418	-0.464964
ZNF365	-0.0588877	2.55239	-3.62046	0.000351252	0.00611787	-0.466304
BEX2	0.116876	1.94173	3.61968	0.000352267	0.00612526	-0.468984
BRF2	-0.0438733	1.85903	-3.6189	0.000353282	0.00613776	-0.471656
CXorf65	0.100221	0.79226	3.61799	0.000354463	0.00614983	-0.474756
IPCEF1	0.0624548	1.68824	3.61783	0.000354668	0.00614983	-0.475292
SPRY1	0.028131	3.07589	3.61768	0.000354866	0.00614983	-0.475811
ANGEL2	0.0250259	2.09571	3.61711	0.000355613	0.00615763	-0.477763
TNFAIP6	-0.0726915	2.27083	-3.61666	0.000356201	0.00616267	-0.479299
B3GNT3	-0.0718617	1.92172	-3.61609	0.000356945	0.00617039	-0.481235
ALDOA	-0.0233861	3.28099	-3.6126	0.000361561	0.00624171	-0.493168
RXRA	0.0345638	2.16227	3.61252	0.000361673	0.00624171	-0.493454
MEGF10	-0.0798543	1.78294	-3.60933	0.000365944	0.00631018	-0.504356
SLC8A1	0.0771136	1.70876	3.60804	0.000367676	0.00633478	-0.508739
POC1B	-0.0480712	2.01971	-3.60693	0.000369182	0.00635544	-0.512533
CPEB3	0.0431613	2.18785	3.60669	0.000369499	0.00635562	-0.51333
MT1M	0.136097	1.92473	3.60393	0.000373272	0.00641521	-0.522762
ATP1A2	0.12815	0.669831	3.60263	0.000375059	0.00643779	-0.527197
VTRNA1-2	-0.0992579	0.841282	-3.60252	0.000375207	0.00643779	-0.527561
CD9	-0.0347522	2.5829	-3.60159	0.000376482	0.00645434	-0.530712
TMEM33	-0.0300493	2.74219	-3.60119	0.000377041	0.00645858	-0.532089
CDC40	0.0268679	2.01219	3.59964	0.000379197	0.00649015	-0.537381
NMB	-0.0638418	1.88821	-3.59901	0.000380072	0.00649976	-0.53952
KLK8	-0.162731	1.83541	-3.59846	0.000380834	0.00650743	-0.541379
NSMAF	0.0210938	2.07097	3.59511	0.000385539	0.00658241	-0.552776
LRCH4	0.0680188	2.52659	3.59352	0.000387792	0.00661543	-0.558184
CRYZ	-0.0284153	2.30592	-3.59161	0.000390519	0.00665647	-0.564686
SPOCD1	-0.159729	1.47946	-3.58857	0.000394884	0.00672536	-0.575001
VSNL1	-0.132247	2.2211	-3.58821	0.00039541	0.0067259	-0.576235
ANKRD37	-0.0801095	1.89602	-3.5881	0.000395565	0.0067259	-0.576598
CDA	-0.14454	1.74699	-3.58566	0.000399107	0.00678057	-0.584869
SSR4	0.0163285	2.49285	3.58331	0.000402552	0.0068335	-0.592843
FLI1	0.0921461	1.75622	3.58236	0.00040395	0.00684793	-0.59606
TWSG1	-0.0347487	2.74358	-3.58229	0.000404062	0.00684793	-0.596316
PON2	-0.0266502	2.97583	-3.58165	0.000404998	0.00685818	-0.598462
C1QTNF6	-0.0680608	2.56938	-3.57895	0.000409019	0.00692063	-0.607627
CD34	0.0363583	3.1549	3.57867	0.000409434	0.006922	-0.608567
SERINC2	-0.0546647	2.14483	-3.5781	0.000410282	0.00693068	-0.610486
TMEM106B	-0.0549925	2.7295	-3.57564	0.000413993	0.00698769	-0.618838
KIF5C	0.120829	1.55084	3.57522	0.000414621	0.0069926	-0.620244
NTNG1	0.118509	1.5497	3.57494	0.000415049	0.00699321	-0.6212
NFATC3	0.0436522	2.69055	3.57475	0.000415331	0.00699321	-0.621832
FIBIN	-0.124978	1.34613	-3.57415	0.00041625	0.00700299	-0.623881
IGF1	0.154016	1.94731	3.57046	0.000421872	0.00708609	-0.636324
SQLE	-0.0508097	2.74142	-3.56945	0.000423436	0.0071066	-0.639755
ZFP42	0.115919	0.920098	3.56801	0.000425661	0.00713575	-0.644614
MLKL	0.0261265	2.18721	3.56768	0.00042617	0.00713575	-0.645722
GBP2	0.022808	2.34956	3.56766	0.000426205	0.00713575	-0.645798
OSTC	-0.0271171	3.41745	-3.56528	0.000429907	0.00719193	-0.653818
COLEC11	0.113976	2.59488	3.5643	0.000431448	0.00721189	-0.657135
SMUG1	-0.0237647	2.17791	-3.56404	0.000431856	0.0072129	-0.658011
GHRL	0.217229	1.3825	3.55933	0.000439326	0.00733177	-0.67391
KCNK3	0.0846797	1.68527	3.55859	0.000440509	0.00734512	-0.676402
MANBAL	-0.0194921	3.05721	-3.55838	0.000440835	0.00734512	-0.677088
C2CD2	0.0407966	2.52368	3.55746	0.000442323	0.007364	-0.680211
CYP26B1	0.115219	1.52271	3.55575	0.000445067	0.00740375	-0.685944
NDNF	-0.153705	1.68337	-3.55407	0.000447798	0.00744321	-0.691615
AGPS	-0.0336236	1.96819	-3.55094	0.000452918	0.00752229	-0.702151
APOC1	0.0595953	2.28777	3.54929	0.000455638	0.00756141	-0.7077
FAM171A1	0.0420833	2.1267	3.54904	0.000456041	0.00756205	-0.708519
TM2D1	-0.0315271	2.75725	-3.54778	0.000458124	0.00759052	-0.712742
TMEM165	-0.0308121	1.96164	-3.54705	0.000459342	0.00760459	-0.715201
SLC25A18	0.0957886	1.03386	3.54683	0.000459707	0.00760459	-0.715937
IL6	0.173141	1.46415	3.54593	0.000461222	0.00762241	-0.718986
CAPN2	-0.0353906	2.00134	-3.54382	0.000464759	0.00766982	-0.726065
SPRR2D	-0.101917	1.7152	-3.5432	0.000465796	0.00768082	-0.728129
LCNL1	0.0836518	1.13403	3.54293	0.000466262	0.0076824	-0.729057
FLRT2	0.109274	1.80321	3.54216	0.000467562	0.00769451	-0.731635
EDN2	-0.129961	1.233	-3.54205	0.000467739	0.00769451	-0.731986
LMO3	0.104062	2.20207	3.54059	0.00047022	0.00772919	-0.736887
ZNHIT1	-0.0180956	2.32564	-3.53839	0.000473988	0.00778497	-0.744282
SLC35A3	-0.0368532	2.1157	-3.5372	0.000476032	0.00781235	-0.748268
RAB2A	-0.0220245	2.76037	-3.53659	0.000477082	0.00782117	-0.750308
KIAA1328	0.0958704	1.2333	3.53645	0.000477323	0.00782117	-0.750777
TNFSF8	0.0876291	1.10555	3.5361	0.000477921	0.00782478	-0.751936
MAPKAPK3	0.025376	2.23973	3.53577	0.000478499	0.00782806	-0.753055
MTFP1	-0.0618337	2.74243	-3.53272	0.0004838	0.00790232	-0.76326
MYCBPAP	0.0897117	0.753626	3.53217	0.000484754	0.00790545	-0.765084
KCNS3	-0.0845104	2.49048	-3.52929	0.000489838	0.00798209	-0.774747
SLC17A7	0.0849924	0.911094	3.52628	0.000495185	0.00806289	-0.784801
MRPL13	-0.0233671	2.24615	-3.52463	0.000498137	0.0080993	-0.790304
ENG	0.0480935	2.12297	3.52459	0.000498202	0.0080993	-0.790425
KLHL7	-0.0460788	2.65494	-3.52386	0.000499517	0.00811399	-0.792865
HELQ	0.0736985	1.42725	3.52366	0.000499888	0.00811399	-0.793554
ITGB3BP	-0.0637035	1.77428	-3.52117	0.000504388	0.00818062	-0.80185
IL15RA	0.0811232	2.25867	3.51708	0.000511876	0.00828264	-0.815493
CDH3	-0.099065	2.10935	-3.51666	0.000512658	0.00828883	-0.816906
GRB7	-0.0756931	2.60581	-3.51592	0.000514021	0.0083044	-0.819364
RNF126P1	0.0751429	2.46617	3.51563	0.00051455	0.00830648	-0.820317
TF	0.160962	1.22469	3.51342	0.000518669	0.00835579	-0.827696
NDST2	0.0366575	1.90345	3.5134	0.000518709	0.00835579	-0.827768
EPHX4	-0.112935	1.80359	-3.51334	0.000518813	0.00835579	-0.827954
PROS1	0.031662	2.23997	3.51103	0.000523133	0.00841882	-0.835628
RNF114	0.0143106	2.89439	3.5088	0.000527349	0.00847353	-0.843058
ENO2	-0.094645	1.97093	-3.50819	0.000528513	0.00848567	-0.845098
VKORC1	-0.0230199	2.92417	-3.50753	0.00052977	0.00849285	-0.847296
STAT5B	0.056201	1.73991	3.50707	0.000530644	0.00850014	-0.848821
JAM2	0.0838661	1.816	3.50636	0.00053199	0.00851512	-0.851165
GORAB	-0.0474541	2.40663	-3.50598	0.000532723	0.00852028	-0.852439
MIR17HG	-0.0656269	0.860388	-3.50443	0.000535702	0.00856132	-0.857599
CCR4	0.0807486	0.751151	3.50225	0.000539903	0.00862183	-0.864828
CD302	0.0837951	2.23892	3.50065	0.000543006	0.0086647	-0.870129
PCED1B-AS1	0.0709782	0.768281	3.49925	0.000545756	0.00869885	-0.874804
PRKCI	-0.0615565	1.91954	-3.49899	0.000546249	0.00869885	-0.875639
PPP3CC	0.0478098	1.9296	3.49891	0.000546404	0.00869885	-0.875901
APH1B	0.0310666	2.67545	3.49849	0.000547246	0.00870558	-0.877326
ADH1A	0.130064	2.11244	3.49672	0.000550726	0.00875422	-0.88319
ADAMTS8	0.122761	1.36841	3.49434	0.000555427	0.00882219	-0.891052
GCHFR	-0.0358924	2.09626	-3.49318	0.000557742	0.00885218	-0.8949
SLC16A14	0.0947991	1.91295	3.49235	0.000559407	0.00887181	-0.897656
SOS1	0.0988441	1.0961	3.49176	0.000560585	0.00888371	-0.899603
PPP3CB	0.024551	2.13673	3.49033	0.000563464	0.00892251	-0.90434
TNFRSF18	0.0825757	1.59795	3.48916	0.000565842	0.00895334	-0.908235
COX6B2	-0.121914	1.80267	-3.48827	0.000567642	0.00897037	-0.911172
KCTD6	0.0368792	2.5679	3.48818	0.000567816	0.00897037	-0.911456
OGN	0.125903	2.37733	3.48799	0.000568216	0.00897037	-0.912107
BACH2	0.0643586	2.16364	3.48637	0.000571498	0.00901533	-0.917433
RANBP3L	-0.0789576	1.59561	-3.48575	0.000572771	0.00902855	-0.919491
GNAI1	-0.102576	2.18905	-3.48538	0.000573529	0.00903363	-0.920714
CSF3R	0.0699354	2.18087	3.48487	0.000574582	0.00904335	-0.92241
ACTG2	-0.0939277	2.25449	-3.48239	0.000579695	0.00910999	-0.930601
RBM14	0.0174895	2.20497	3.48161	0.00058131	0.00912846	-0.933174
NTM	-0.0628681	2.92663	-3.47943	0.000585851	0.00918585	-0.940367
IL20RB	-0.172746	1.59669	-3.47901	0.000586739	0.00919284	-0.941769
CRTAC1	0.181981	1.19142	3.47586	0.000593371	0.00928973	-0.95216
PIN4P1	0.0827224	1.21407	3.47545	0.000594243	0.00929637	-0.953517
XDH	-0.135809	1.65337	-3.47511	0.000594967	0.00930067	-0.954642
PNCK	-0.206318	1.33073	-3.47488	0.000595456	0.00930132	-0.955402
BTBD10	-0.029428	2.05539	-3.47243	0.000600663	0.00937558	-0.963449
OGFRL1	0.0920857	2.08195	3.47128	0.00060313	0.00940702	-0.967238
TMED10P1	-0.0189388	2.4086	-3.47049	0.000604833	0.00942649	-0.969844
TCP11L2	-0.0658713	1.58498	-3.46981	0.000606312	0.00944244	-0.9721
CDH2	-0.0968743	2.04592	-3.46792	0.000610403	0.00949902	-0.978315
PTPRB	0.0656864	1.6413	3.46695	0.000612509	0.00951998	-0.981498
GLMN	-0.0215931	2.18574	-3.46688	0.000612667	0.00951998	-0.981737
TLR4	0.122177	1.32792	3.46626	0.000614013	0.00953374	-0.983764
KRT6B	-0.138981	2.58613	-3.46602	0.000614549	0.00953493	-0.984571
HRC	0.100361	1.00329	3.46387	0.000619257	0.00960079	-0.991623
FAM83A	-0.179522	2.51269	-3.46197	0.000623469	0.00965888	-0.997887
FAM181B	0.107956	1.69993	3.45989	0.000628097	0.00972223	-1.00472
CHSY3	-0.0762872	1.90862	-3.45971	0.000628495	0.00972223	-1.00531
CCDC43	-0.0360649	1.8937	-3.45834	0.000631566	0.00976245	-1.00981
AQP7P1	0.0937336	1.41518	3.45767	0.00063307	0.0097784	-1.01201
RBM45	-0.0299809	1.88149	-3.45743	0.000633598	0.00977928	-1.01278
ATP2A3	0.103466	2.30695	3.45673	0.00063519	0.00979657	-1.01509
DACT3	-0.0641095	2.02615	-3.45468	0.00063981	0.00985317	-1.02179
KCTD9	-0.0349038	1.98101	-3.45375	0.000641935	0.00987855	-1.02485
P2RX1	0.12143	1.26467	3.45322	0.000643148	0.0098899	-1.0266
NRP2	-0.0899342	2.57014	-3.44297	0.000666929	0.010248	-1.06013
TNFSF9	-0.126643	1.43324	-3.44265	0.000667696	0.0102522	-1.06119
MAMLD1	0.070262	1.68107	3.44128	0.000670932	0.010293	-1.06565
RAC1	-0.0232039	2.99674	-3.44111	0.000671347	0.010293	-1.06622
CHML	-0.0645048	1.385	-3.43991	0.000674196	0.010329	-1.07013
PHACTR1	0.0834547	1.24845	3.43882	0.000676809	0.0103611	-1.0737
CAMK1	0.0584136	1.72759	3.43862	0.000677288	0.0103611	-1.07436
MTX2	-0.0226399	2.89134	-3.43759	0.000679755	0.0103687	-1.07771
BMP2	-0.0625934	1.95122	-3.43739	0.000680242	0.0103687	-1.07838
PARP15	0.0705723	0.750534	3.43737	0.000680275	0.0103687	-1.07842
HS2ST1	-0.0811238	1.74583	-3.43676	0.000681757	0.010376	-1.08043
PRDM7	-0.0802386	0.843313	-3.43676	0.000681762	0.010376	-1.08044
APLN	-0.108094	1.1193	-3.43542	0.000684989	0.0104175	-1.0848
BMP4	-0.13739	1.09939	-3.43456	0.000687071	0.0104415	-1.0876
NGF	0.119111	1.06114	3.43134	0.000694948	0.0105534	-1.09812
WNT7A	-0.183169	1.52286	-3.43072	0.000696464	0.0105673	-1.10013
GYPE	0.0423582	2.22673	3.43055	0.000696881	0.0105673	-1.10068
PSG3	-0.116546	1.93876	-3.43004	0.000698142	0.0105787	-1.10235
ENPP6	0.083474	0.788956	3.42919	0.000700241	0.0106028	-1.10512
C5	0.0809052	1.74642	3.42892	0.000700901	0.010605	-1.10599
DCBLD1	-0.0667078	1.82283	-3.42751	0.000704402	0.0106502	-1.11059
BMPR1B	-0.0770621	1.86144	-3.42459	0.00071168	0.0107474	-1.12007
GREM1	-0.105563	2.75073	-3.42452	0.000711865	0.0107474	-1.12031
TRIM52	0.0757572	1.56489	3.42182	0.000718677	0.0108424	-1.1291
SS18	-0.036075	3.25741	-3.42035	0.0007224	0.0108906	-1.13387
PDK4	0.0699717	2.12206	3.41997	0.000723356	0.0108971	-1.13509
TMEM217	-0.0428232	2.36047	-3.41591	0.000733775	0.011046	-1.14828
IQGAP1	-0.028054	2.19652	-3.41529	0.000735374	0.0110621	-1.15029
TBC1D4	0.0494609	1.78185	3.41368	0.000739564	0.011117	-1.15553
TEAD3	-0.0795335	1.78787	-3.41339	0.000740313	0.0111202	-1.15646
TRIM44	0.0184602	2.18602	3.40976	0.000749811	0.011238	-1.16822
GCSH	-0.0364584	2.46893	-3.40968	0.000750033	0.011238	-1.16849
LYRM9	0.0905819	1.18572	3.40967	0.000750055	0.011238	-1.16852
DPP4	-0.123681	1.59344	-3.40957	0.000750316	0.011238	-1.16884
CDH19	0.0963914	1.70422	3.4083	0.000753683	0.0112789	-1.17297
HAPLN1	-0.109643	1.66776	-3.40812	0.000754137	0.0112789	-1.17353
PAG1	0.0564455	2.55645	3.40609	0.000759534	0.0113514	-1.1801
UCP3	0.0463469	1.87964	3.40563	0.000760772	0.0113617	-1.1816
TRIM23	-0.0386243	2.38932	-3.40487	0.000762791	0.0113837	-1.18405
ZDHHC18	0.0518932	1.74272	3.40376	0.000765767	0.0114199	-1.18764
SNX17	0.0134847	2.24746	3.40189	0.000770811	0.0114786	-1.19369
SUSD2	0.0554056	2.10173	3.40068	0.000774108	0.0115194	-1.19763
PPP1R1A	0.168143	1.22251	3.39574	0.000787601	0.0117034	-1.21356
PPP2R1B	0.0587537	2.41272	3.39543	0.000788472	0.011708	-1.21458
UEVLD	-0.0676405	2.28731	-3.39464	0.000790662	0.0117321	-1.21713
CCL2	0.0827719	2.12805	3.3936	0.000793546	0.0117665	-1.22049
CDH11	-0.0545565	2.29869	-3.39258	0.000796382	0.0118001	-1.22378
ARID1A	0.0215206	2.33101	3.39219	0.000797448	0.0118075	-1.22501
COL10A1	-0.0991548	2.17079	-3.39188	0.000798336	0.0118121	-1.22604
PDCD4	0.0353712	2.78027	3.39167	0.000798899	0.0118121	-1.22668
DPYS	0.0954036	0.673606	3.39106	0.000800626	0.0118292	-1.22868
NXF1	0.0290478	2.73053	3.39047	0.000802268	0.011845	-1.23056
SPA17	-0.04438	1.96121	-3.38999	0.000803633	0.0118567	-1.23213
SUMO1P1	-0.0635982	1.50441	-3.38842	0.000808046	0.0119049	-1.23718
TYK2	0.0249557	2.18397	3.38821	0.000808627	0.011905	-1.23784
ITGAD	0.0737768	0.679566	3.38789	0.000809528	0.0119098	-1.23887
MME	-0.0708704	2.39586	-3.38732	0.000811167	0.0119255	-1.24073
UGT1A6	-0.130369	2.10188	-3.38698	0.000812118	0.011931	-1.24181
MX2	0.0498721	2.08382	3.38667	0.000813013	0.0119357	-1.24282
ACTR6	-0.0262347	2.06074	-3.38506	0.000817588	0.0119944	-1.248
PHYHIPL	0.117288	0.870406	3.3848	0.000818342	0.011997	-1.24884
MPP5	-0.0335978	1.92341	-3.37995	0.000832289	0.0121842	-1.26441
EDNRA	-0.0516472	2.17351	-3.37945	0.000833742	0.0121923	-1.26602
HPS5	0.0292579	2.71729	3.37869	0.000835971	0.0122122	-1.26848
PLEKHF1	0.043919	2.02158	3.37807	0.000837766	0.0122279	-1.27046
CELF1	-0.0661443	2.15198	-3.37792	0.000838223	0.0122279	-1.27096
ACVRL1	0.0485882	2.60016	3.3768	0.000841507	0.0122672	-1.27456
EHD2	-0.0459958	2.00459	-3.37084	0.000859157	0.0125157	-1.29368
SUPV3L1	0.0353518	1.85546	3.36968	0.000862636	0.0125576	-1.2974
STEAP1	-0.0671262	2.81015	-3.36785	0.000868139	0.0126288	-1.30326
MXRA5	-0.0422939	2.46079	-3.3671	0.000870414	0.012653	-1.30567
RPN2	-0.0345919	2.23621	-3.3627	0.000883817	0.0128389	-1.31974
HOPX	-0.0530649	2.77534	-3.36078	0.000889743	0.0129074	-1.32589
C2orf76	-0.0522376	1.79471	-3.36064	0.000890188	0.0129074	-1.32635
TANGO2	0.0535884	1.7507	3.36057	0.000890404	0.0129074	-1.32657
PBX4	0.0900049	1.44838	3.35884	0.000895765	0.0129761	-1.3321
TMTC1	0.0672965	1.96694	3.35748	0.000900002	0.013023	-1.33644
PAOX	0.0418655	2.60568	3.35739	0.000900259	0.013023	-1.3367
AOX1	0.169742	1.30069	3.35365	0.000912021	0.0131827	-1.34865
ZBTB16	0.132571	2.63992	3.35348	0.000912572	0.0131827	-1.34921
ATG4C	0.03175	2.08726	3.35265	0.000915184	0.0132113	-1.35184
SEC24D	-0.0649672	2.00094	-3.3524	0.00091598	0.0132136	-1.35264
ALDH16A1	0.04425	1.77237	3.35178	0.00091797	0.0132305	-1.35463
BHMT2	0.08981	1.79743	3.35163	0.000918431	0.0132305	-1.3551
NPHP1	-0.0497685	2.36726	-3.35116	0.00091994	0.01324	-1.35661
PHF11	0.0206345	3.0731	3.35103	0.000920366	0.01324	-1.35703
PIGV	-0.0349986	1.87095	-3.34712	0.000932903	0.013411	-1.36948
TBC1D16	0.0335333	1.9227	3.34639	0.000935274	0.0134358	-1.37182
GSKIP	-0.0488981	2.74615	-3.34526	0.000938917	0.0134736	-1.3754
CTRC	0.254965	1.83606	3.34517	0.000939203	0.0134736	-1.37568
LIFR	0.121395	1.25897	3.34496	0.000939906	0.0134744	-1.37636
CANX	0.0241703	2.74789	3.34383	0.000943592	0.0135179	-1.37997
SRSF6	0.0146142	2.35947	3.34323	0.000945537	0.0135364	-1.38186
MKNK1	0.035305	2.19596	3.34288	0.000946684	0.0135435	-1.38297
FAM162B	0.0905624	1.7298	3.34135	0.000951706	0.0136	-1.38784
KAZALD1	0.0936039	1.47142	3.34121	0.000952167	0.0136	-1.38829
DENND5B	0.0829579	1.66583	3.34108	0.000952602	0.0136	-1.38871
SLC39A10	-0.0685325	1.86006	-3.34067	0.000953938	0.0136005	-1.39
RNF128	-0.048726	2.64486	-3.34034	0.000955052	0.0136069	-1.39107
PDGFC	-0.0522795	2.10438	-3.3395	0.000957818	0.0136366	-1.39373
HTRA1	-0.0354303	2.36456	-3.33931	0.000958456	0.0136366	-1.39434
SLC7A2	0.071457	2.34575	3.33843	0.000961353	0.0136685	-1.39712
ZNF235	0.0724608	1.32599	3.33821	0.000962103	0.0136698	-1.39784
RBM23	0.0149692	2.90345	3.33784	0.00096332	0.0136777	-1.399
CTRL	0.226475	1.17217	3.33656	0.000967602	0.0137284	-1.40308
TIAM1	0.0873745	1.10349	3.33637	0.000968213	0.0137284	-1.40366
RHOC	-0.0134746	3.13048	-3.33603	0.000969379	0.0137286	-1.40477
GAL3ST4	0.0525978	1.91502	3.33597	0.00096955	0.0137286	-1.40493
PTTG1IP	-0.0158523	3.10136	-3.33552	0.000971082	0.0137409	-1.40638
LNX2	-0.0428445	1.92422	-3.33507	0.000972591	0.0137528	-1.40781
TMEM156	0.0576462	2.21765	3.33475	0.000973654	0.0137585	-1.40881
ACOX2	0.0694141	1.79683	3.33383	0.000976768	0.0137857	-1.41175
ZMYND15	0.0681139	1.81506	3.33378	0.000976911	0.0137857	-1.41188
RAB33A	0.0951634	1.199	3.33288	0.000979949	0.0138192	-1.41474
VEZT	-0.0313014	2.43944	-3.32866	0.000994314	0.0140123	-1.42812
TNIP3	0.102627	0.906846	3.32676	0.00100085	0.0140948	-1.43415
STOM	0.0302047	2.83189	3.32534	0.00100577	0.0141545	-1.43865
CYP4F3	-0.09377	2.45342	-3.32476	0.00100778	0.0141732	-1.44049
RWDD4	-0.0211782	2.05901	-3.32452	0.00100863	0.0141755	-1.44126
WEE1	-0.0454188	1.89061	-3.32412	0.00101002	0.0141854	-1.44253
PTPN12	-0.0212962	2.82901	-3.32368	0.00101153	0.0141969	-1.4439
IFIT3	0.0842079	2.77001	3.3231	0.00101357	0.014216	-1.44576
AP1B1	0.0362551	2.48269	3.32228	0.00101643	0.0142336	-1.44835
MS4A1	0.0540231	2.03196	3.32215	0.00101688	0.0142336	-1.44875
PPP1R3C	-0.0717813	1.92966	-3.31865	0.00102919	0.0143962	-1.45981
IL21R	0.0554475	2.46933	3.31844	0.00102992	0.0143967	-1.46047
CNOT10	0.0383883	1.79282	3.31729	0.00103402	0.0144345	-1.46411
RAB18	-0.0594284	1.80303	-3.31669	0.00103614	0.0144544	-1.466
MAN1A2	-0.0445174	2.25483	-3.3164	0.00103718	0.0144592	-1.46692
HHIP	-0.0873406	1.67679	-3.31607	0.00103837	0.0144661	-1.46797
DTX1	0.101657	1.62154	3.31574	0.00103955	0.0144728	-1.46902
CFL1	-0.0129189	2.4912	-3.31495	0.00104236	0.0144925	-1.4715
CEBPD	0.0230632	2.40612	3.31398	0.00104585	0.0145232	-1.47457
MX1	0.0383497	2.40644	3.31394	0.00104597	0.0145232	-1.47468
PLEKHG4B	0.0612239	0.56987	3.31365	0.00104702	0.014528	-1.4756
ZNF689	0.025945	2.05639	3.31169	0.00105411	0.0146166	-1.4818
IYD	-0.192787	1.32881	-3.31145	0.00105496	0.0146186	-1.48254
MANEAL	-0.0739728	2.17989	-3.31109	0.00105627	0.014627	-1.48368
CADM3	0.0870058	0.945261	3.31033	0.00105904	0.0146459	-1.48609
STAT2	0.0202204	2.33949	3.30759	0.00106905	0.014768	-1.49473
NDRG2	0.0478956	2.74581	3.30752	0.0010693	0.014768	-1.49494
TM9SF2	-0.0222586	2.33187	-3.30383	0.00108291	0.0149362	-1.50657
DPY19L1	-0.0250033	2.15457	-3.30132	0.00109226	0.0150509	-1.51446
FRK	-0.0928108	1.61255	-3.3012	0.00109269	0.0150509	-1.51482
MNAT1	-0.0848504	1.72528	-3.30055	0.00109512	0.0150745	-1.51686
DFFB	0.0706586	1.64554	3.29851	0.00110283	0.0151705	-1.5233
TMEM59	-0.0134764	2.51507	-3.29825	0.0011038	0.0151737	-1.52411
ANKLE2	-0.0337034	2.02481	-3.29768	0.00110594	0.0151902	-1.52589
CMAHP	0.0893893	2.15887	3.29735	0.00110719	0.0151902	-1.52693
NEURL1B	0.0396866	2.01208	3.2969	0.00110892	0.0151965	-1.52837
TUBA8	-0.0743453	0.872664	-3.29684	0.00110912	0.0151965	-1.52853
KCNA5	0.115648	1.47626	3.29638	0.00111089	0.0152061	-1.53
MCOLN3	0.107621	2.02064	3.29627	0.00111128	0.0152061	-1.53032
DLX5	-0.159491	1.24682	-3.2945	0.00111803	0.0152884	-1.53588
MIEN1	-0.0697409	1.60613	-3.29379	0.00112076	0.0153156	-1.53812
VENTX	0.131346	1.06478	3.2933	0.00112263	0.0153311	-1.53965
SPRR2A	-0.153838	1.03405	-3.29224	0.00112671	0.0153766	-1.54297
SRRT	0.0164741	2.27084	3.29034	0.00113407	0.0154669	-1.54895
IFITM1	0.0355191	2.38182	3.28981	0.00113611	0.0154846	-1.55061
FBXO32	-0.0531961	2.92958	-3.2896	0.00113692	0.0154854	-1.55126
MIR339	0.0630892	0.741797	3.28858	0.00114087	0.015529	-1.55444
TES	-0.0630736	2.49929	-3.28791	0.00114349	0.0155545	-1.55655
CHPF	-0.0366312	2.18112	-3.28752	0.00114504	0.0155653	-1.55779
GBP1P1	0.121028	1.35994	3.2855	0.00115295	0.0156626	-1.56411
LRRC42	-0.0234415	2.11804	-3.28522	0.00115403	0.015667	-1.56497
METTL9	-0.0517258	2.20448	-3.28465	0.00115628	0.0156873	-1.56676
F10	0.149591	1.39237	3.28393	0.00115912	0.0157025	-1.56901
NES	0.0755107	1.86173	3.28379	0.00115967	0.0157025	-1.56945
TNFRSF21	-0.0224494	2.44469	-3.28348	0.00116091	0.0157049	-1.57043
MS4A2	0.106269	1.29853	3.28327	0.00116174	0.0157049	-1.57108
WNT5A	-0.0993287	1.85573	-3.28318	0.00116212	0.0157049	-1.57138
PRKAA1	-0.01943	2.8568	-3.28277	0.00116373	0.0157065	-1.57266
KRT16	-0.146719	2.5698	-3.28276	0.00116377	0.0157065	-1.57268
FEM1A	0.0190063	2.12665	3.28257	0.00116451	0.0157065	-1.57327
ISCU	0.0194378	2.8744	3.28161	0.00116836	0.0157482	-1.5763
VKORC1L1	-0.0237882	2.05585	-3.28122	0.00116987	0.0157584	-1.57749
FDPS	-0.0300984	2.09274	-3.27969	0.00117602	0.0158266	-1.58229
ZFAND6	-0.0482892	2.60312	-3.27958	0.00117647	0.0158266	-1.58264
PPDPF	-0.0423993	2.05719	-3.27915	0.00117816	0.0158392	-1.58397
CTNS	0.0311398	2.49188	3.27851	0.00118075	0.0158555	-1.58598
AK4	-0.0617101	3.37065	-3.27847	0.00118091	0.0158555	-1.5861
UBA6	-0.0489967	2.07094	-3.2781	0.0011824	0.0158653	-1.58726
ADPRH	0.0673418	1.59645	3.27761	0.00118438	0.0158816	-1.5888
PLAU	-0.0534178	2.30916	-3.27714	0.00118626	0.0158954	-1.59025
NCF1B	0.0682312	0.930573	3.27686	0.00118738	0.0158954	-1.59112
RCL1	0.0493639	1.74506	3.27667	0.00118816	0.0158954	-1.59172
ANKHD1-EIF4EBP3	0.107127	1.26226	3.27659	0.00118848	0.0158954	-1.59196
RILPL2	0.0379799	1.92289	3.27621	0.00119004	0.015906	-1.59317
FERMT1	-0.0776265	1.94172	-3.27408	0.00119868	0.0160009	-1.5998
CHAMP1	0.0244217	2.03154	3.27408	0.00119868	0.0160009	-1.59981
KRT6C	-0.241983	1.12903	-3.27335	0.00120166	0.0160303	-1.60208
INPP5B	0.0877396	1.45592	3.27161	0.00120881	0.0161154	-1.60753
GAS1	-0.0858216	2.72269	-3.27035	0.00121398	0.0161739	-1.61144
ATM	0.0364017	2.74579	3.26991	0.0012158	0.0161878	-1.61282
FLOT2	0.0173335	2.36653	3.26898	0.00121965	0.0162286	-1.61571
TOR1A	0.0183111	2.1216	3.26829	0.0012225	0.0162562	-1.61786
HAL	-0.0847678	1.62069	-3.26759	0.00122541	0.0162844	-1.62004
ENAH	-0.0634606	2.34854	-3.26711	0.00122741	0.0162901	-1.62154
STRADB	0.0459068	1.79621	3.26575	0.00123309	0.0163528	-1.62577
AHNAK2	-0.0500725	3.15853	-3.26561	0.00123371	0.0163528	-1.62623
ELMO1	0.0291454	2.938	3.26501	0.00123619	0.0163752	-1.62808
CCNG2	-0.0543038	2.77397	-3.26478	0.00123719	0.016378	-1.62882
SCN3B	0.0698019	1.54493	3.26329	0.00124345	0.0164399	-1.63345
STARD5	0.0571662	2.01605	3.26243	0.00124708	0.0164774	-1.63612
PTPRO	0.0848395	2.07916	3.26065	0.00125465	0.0165667	-1.64166
EIF3C	-0.102344	1.47333	-3.25864	0.00126323	0.0166694	-1.64791
GRP	-0.147776	2.48331	-3.25831	0.00126461	0.0166771	-1.64892
HES1	-0.03982	2.03083	-3.25771	0.00126721	0.0167008	-1.6508
CNP	0.0720758	1.0242	3.25689	0.00127071	0.0167257	-1.65333
KLHL29	0.0496166	2.36618	3.25653	0.00127226	0.0167354	-1.65444
LRFN5	0.0885731	1.18195	3.25533	0.00127746	0.0167932	-1.65819
SYNGR1	0.0951035	2.50599	3.25413	0.00128266	0.0168317	-1.66191
TIMM17B	-0.0234593	2.06779	-3.25408	0.00128286	0.0168317	-1.66205
SLC22A11	0.0766513	0.834874	3.2539	0.00128364	0.0168317	-1.66261
PERP	-0.0534933	2.33053	-3.25212	0.00129142	0.0169231	-1.66815
CELA2A	0.268029	1.55391	3.25171	0.00129321	0.0169359	-1.66942
FRMD3	0.0928495	1.51713	3.25121	0.00129538	0.0169535	-1.67096
ASXL1	0.0240092	1.95743	3.25058	0.00129814	0.016979	-1.67291
AGMO	-0.128425	1.09794	-3.24913	0.00130453	0.0170517	-1.67741
ARHGEF15	0.110814	0.879163	3.24894	0.00130537	0.017052	-1.678
SNORD16	0.105483	1.19146	3.24767	0.00131101	0.0171148	-1.68195
CETN2	-0.014135	2.34261	-3.24748	0.00131186	0.0171152	-1.68254
B3GALT5	-0.13557	1.93528	-3.24669	0.00131533	0.0171497	-1.68496
SDHC	-0.0208613	2.79826	-3.24588	0.00131896	0.0171863	-1.68749
NXT2	-0.093253	1.81801	-3.24533	0.00132139	0.017207	-1.68917
COL3A1	-0.0292212	2.54662	-3.2446	0.00132468	0.0172391	-1.69146
B4GALT2	-0.0374927	2.34562	-3.24282	0.00133264	0.0173318	-1.69695
CTTN	-0.0259489	3.12236	-3.2422	0.00133543	0.0173573	-1.69887
PKP3	-0.0758102	2.14478	-3.24179	0.0013373	0.0173616	-1.70014
SCNN1B	0.107289	0.983248	3.24176	0.00133744	0.0173616	-1.70024
TYMP	0.0488281	3.46559	3.24124	0.0013398	0.0173814	-1.70186
XBP1	0.026321	3.06494	3.23723	0.00135804	0.0176041	-1.71425
INPP4B	-0.0500133	2.06192	-3.23709	0.00135867	0.0176041	-1.71467
SPAG17	-0.0655744	0.76736	-3.23558	0.00136562	0.0176832	-1.71935
DYNLRB1	-0.0141014	3.62861	-3.23516	0.00136754	0.017697	-1.72063
RBX1	-0.0201485	2.33945	-3.23448	0.0013707	0.0177174	-1.72274
TMEM243	0.0275015	2.09213	3.23445	0.00137083	0.0177174	-1.72283
FGD6	-0.115134	1.38259	-3.23342	0.00137556	0.0177675	-1.72598
EBF1	0.107534	1.64484	3.23181	0.00138304	0.0178464	-1.73096
RAB5A	-0.0225913	2.13273	-3.23174	0.00138339	0.0178464	-1.73118
NAE1	-0.0255591	2.93285	-3.23117	0.00138605	0.0178696	-1.73295
SIK3	0.0224871	2.08546	3.22846	0.00139873	0.018022	-1.74129
CHMP5	-0.0295339	3.28608	-3.22676	0.00140676	0.0181141	-1.74653
UBE2V2	-0.0269915	2.39739	-3.22642	0.00140837	0.0181236	-1.74758
ADAD2	0.0812373	0.66767	3.22492	0.0014155	0.0182041	-1.7522
SRD5A3	-0.108676	1.52143	-3.2207	0.00143571	0.0184344	-1.76518
TMEM182	-0.0943417	1.07718	-3.22062	0.00143608	0.0184344	-1.76541
PRRG3	-0.0527318	1.75703	-3.22036	0.00143732	0.018439	-1.76621
PSMG3-AS1	0.0855596	1.00986	3.21981	0.00144	0.0184619	-1.76791
ANGPT2	-0.0882798	2.5498	-3.21864	0.00144569	0.0185234	-1.77152
PLOD1	-0.0217236	2.37793	-3.21844	0.00144666	0.0185244	-1.77214
GPC4	-0.0389114	2.03993	-3.21764	0.00145053	0.0185551	-1.77458
LIPG	0.0793294	2.36151	3.21758	0.00145084	0.0185551	-1.77478
CTSC	0.0310265	3.40312	3.21635	0.00145684	0.0186202	-1.77855
CD320	0.0522219	1.9221	3.21456	0.00146558	0.0187204	-1.78403
TPR	0.0502807	2.66056	3.21413	0.00146771	0.0187361	-1.78536
ATRIP	0.049651	2.39924	3.21322	0.00147218	0.0187816	-1.78814
LAIR2	0.110972	2.27185	3.20917	0.00149232	0.0190228	-1.80058
BZW1	-0.059661	2.54421	-3.20905	0.00149292	0.0190228	-1.80094
TNPO1	-0.0221679	3.11873	-3.20874	0.00149446	0.0190308	-1.80189
PARP10	0.0283621	2.1246	3.2067	0.00150471	0.0191496	-1.80814
TBCD	0.0434096	2.40789	3.20571	0.0015097	0.0192013	-1.81117
MTMR14	0.0308675	2.99828	3.20519	0.0015123	0.0192169	-1.81274
OR10P1	-0.0617331	0.785817	-3.2051	0.00151279	0.0192169	-1.81304
YIPF4	-0.0326764	2.39885	-3.20431	0.00151679	0.019256	-1.81546
MBD1	0.076205	2.15737	3.204	0.00151835	0.019264	-1.8164
RASA1	-0.0234288	2.61523	-3.20344	0.0015212	0.0192766	-1.81811
AGTPBP1	0.0464768	2.20623	3.20294	0.00152375	0.0192862	-1.81965
ARL6IP1	-0.04009	2.80647	-3.20279	0.00152448	0.0192862	-1.82009
AHNAK	-0.0494854	3.10152	-3.20274	0.00152475	0.0192862	-1.82024
PFKFB1	0.063058	0.704911	3.20031	0.00153718	0.0194166	-1.82767
SLC25A34	0.154778	1.14225	3.19907	0.00154359	0.019477	-1.83148
SCYL2	-0.0292198	2.07413	-3.19855	0.00154627	0.0194922	-1.83307
IL1A	-0.188587	1.12734	-3.19835	0.0015473	0.0194922	-1.83367
PALD1	0.0386022	1.80428	3.19816	0.00154829	0.0194922	-1.83426
MIR708	-0.0644086	0.969526	-3.19811	0.00154855	0.0194922	-1.83441
SESTD1	-0.0367068	2.00746	-3.19634	0.0015577	0.0195955	-1.8398
KAT6B	0.0998184	1.08304	3.1957	0.00156103	0.0196255	-1.84176
GYPC	0.0478997	2.93911	3.19521	0.00156362	0.0196461	-1.84327
SLC35E2B	0.0320124	2.054	3.19464	0.00156656	0.0196712	-1.84499
ITIH4	0.0941256	0.690263	3.19346	0.00157275	0.0197369	-1.84859
GMPR	0.0715088	1.59734	3.19293	0.00157554	0.0197599	-1.85021
DAPK2	0.088459	1.11017	3.1916	0.00158256	0.0198241	-1.85428
ANLN	-0.101919	1.73527	-3.19135	0.00158388	0.0198287	-1.85504
MTHFR	0.111681	1.53908	3.19106	0.00158537	0.0198353	-1.8559
ATP6V0E2	0.0347504	2.18238	3.18989	0.00159156	0.0199008	-1.85947
XPC	0.0237958	2.08889	3.18952	0.00159357	0.0199138	-1.86062
SGK1	0.032406	3.46299	3.18932	0.00159461	0.0199149	-1.86122
HS3ST1	-0.0777479	1.96077	-3.18589	0.00161292	0.0201314	-1.87165
IGFBP3	-0.0349934	3.12573	-3.18524	0.00161641	0.0201629	-1.87363
PRR15	-0.0956449	2.15079	-3.18466	0.00161958	0.0201781	-1.87542
HSPA2	-0.0720565	2.46233	-3.18434	0.00162126	0.0201869	-1.87637
ICA1L	0.0928098	0.965984	3.18371	0.0016247	0.0202134	-1.87831
PSMB1	0.00980261	2.48183	3.18359	0.00162534	0.0202134	-1.87866
RFX5	0.0289127	2.47889	3.18257	0.00163083	0.0202696	-1.88175
SCAMP5	0.132759	1.48756	3.18227	0.00163251	0.0202783	-1.88269
RIOK3	-0.0335097	2.89904	-3.18067	0.0016412	0.0203741	-1.88754
DDIT4	-0.0284939	2.45312	-3.18049	0.00164219	0.0203741	-1.88809
ADA	0.0664197	1.87278	3.17901	0.00165029	0.02046	-1.89259
CD22	0.0746846	1.0946	3.17886	0.00165108	0.02046	-1.89303
CHAD	0.0863334	0.835242	3.17811	0.00165521	0.0204926	-1.89531
NRIP3	-0.0437136	1.90493	-3.17802	0.00165569	0.0204926	-1.89557
CLIC3	-0.0873441	2.12783	-3.17685	0.00166218	0.0205599	-1.89915
F3	-0.0496632	2.81739	-3.17668	0.00166311	0.0205599	-1.89966
C6orf223	-0.0839406	1.86448	-3.17604	0.00166662	0.0205844	-1.90159
POLR2J3	-0.0317997	2.41395	-3.17596	0.00166708	0.0205844	-1.90184
LYNX1	-0.101725	2.1022	-3.17539	0.00167024	0.0206113	-1.90357
MYL5	0.0522777	2.40576	3.17507	0.00167203	0.0206209	-1.90455
RCN3	-0.0486738	2.08272	-3.17486	0.00167321	0.0206209	-1.90519
SERPINB7	-0.141363	2.10985	-3.17471	0.00167401	0.0206209	-1.90563
C1S	0.0552961	2.6285	3.17302	0.00168346	0.020725	-1.91077
RALB	-0.0194464	2.23864	-3.17261	0.00168572	0.0207405	-1.91199
HAUS7	0.0272269	2.00505	3.17059	0.00169705	0.0208553	-1.91812
MAN2B1	0.0376413	1.9577	3.17059	0.00169706	0.0208553	-1.91812
PTHLH	-0.130817	2.00466	-3.17018	0.00169939	0.0208716	-1.91937
XKR4	0.0796323	0.866617	3.16945	0.00170351	0.0209033	-1.92159
PEPD	0.0226381	2.23898	3.16936	0.00170399	0.0209033	-1.92184
SLC30A1	-0.0526257	2.48957	-3.16621	0.00172188	0.0210978	-1.93138
TBC1D14	0.0273567	2.04165	3.16513	0.00172803	0.0211608	-1.93464
PTGES	-0.0878746	1.9924	-3.16459	0.00173113	0.0211861	-1.93628
RAI14	-0.023794	2.27124	-3.16188	0.00174673	0.0213486	-1.94447
GPD1	0.105457	1.12288	3.16061	0.00175411	0.0214169	-1.94832
ELMOD2	-0.0413326	1.88637	-3.15927	0.00176188	0.021488	-1.95236
CHMP4C	-0.0757538	1.96722	-3.15925	0.00176201	0.021488	-1.95243
STAP2	-0.0634595	2.96698	-3.1581	0.00176873	0.0215573	-1.9559
HIVEP3	0.0458567	2.10998	3.15683	0.00177619	0.0216355	-1.95974
NLGN1	0.118183	1.13972	3.15619	0.00177995	0.0216686	-1.96167
LRP11	-0.0309043	2.05043	-3.15469	0.00178877	0.0217632	-1.96619
AMHR2	0.138697	0.888961	3.15368	0.00179476	0.0218232	-1.96924
SOX10	0.142178	0.980305	3.15267	0.00180077	0.0218835	-1.97229
LBX1	-0.0422649	1.40765	-3.152	0.00180472	0.0219187	-1.97429
NUP214	0.0224333	2.02405	3.15145	0.00180805	0.0219426	-1.97597
MAP4K5	-0.0384816	2.59141	-3.15132	0.00180881	0.0219426	-1.97635
HHEX	0.0628889	1.90809	3.15008	0.00181619	0.0220194	-1.98007
IL12A	0.0912131	0.78477	3.14981	0.00181785	0.0220266	-1.98091
SLC25A6	0.0175683	2.38436	3.14861	0.00182502	0.0220883	-1.9845
ZNF614	0.0479184	1.76116	3.14856	0.00182537	0.0220883	-1.98468
LAMA3	-0.057089	3.09469	-3.14832	0.00182677	0.0220883	-1.98537
TYSND1	0.048689	2.65984	3.14746	0.00183198	0.0221078	-1.98797
FAM117A	0.0902234	1.07682	3.14745	0.00183201	0.0221078	-1.98799
RBM38	0.0613216	2.45979	3.14677	0.00183616	0.0221353	-1.99005
CLEC4G	0.0794355	0.984352	3.14656	0.00183742	0.0221353	-1.99068
CISD2	-0.0243749	1.98874	-3.14655	0.0018375	0.0221353	-1.99072
HMOX2	-0.0746199	1.60269	-3.14628	0.00183913	0.0221421	-1.99152
EIF4E2	-0.0148808	2.2555	-3.14471	0.00184868	0.0222442	-1.99625
SV2B	0.0708516	1.99237	3.14408	0.00185248	0.0222732	-1.99813
SOX18	0.0413701	2.17356	3.14396	0.00185324	0.0222732	-1.9985
NAPEPLD	-0.0655111	2.34398	-3.14261	0.00186148	0.0223551	-2.00255
CEACAM5	-0.17065	2.08039	-3.14249	0.00186221	0.0223551	-2.00291
RHBDF2	0.0250535	3.21881	3.14065	0.00187356	0.0224782	-2.00845
RAPGEF1	0.0267967	2.62339	3.14048	0.00187463	0.0224782	-2.00897
USP24	0.0234112	2.09344	3.13912	0.001883	0.0225655	-2.01304
ME2	0.0574693	2.55349	3.13844	0.00188723	0.0226032	-2.01508
FEM1C	-0.0198086	2.13903	-3.13766	0.00189209	0.0226483	-2.01743
ATXN7L2	0.112475	1.2704	3.13631	0.00190047	0.0227224	-2.02146
CBR3	0.0458452	1.88279	3.13517	0.00190761	0.0227844	-2.02488
NKD1	-0.118845	1.08478	-3.13513	0.00190786	0.0227844	-2.025
SLC35D3	-0.166127	1.02211	-3.13477	0.00191013	0.0227984	-2.02608
NRXN2	0.0685015	2.20521	3.13426	0.00191333	0.0228235	-2.02761
FHL2	-0.0208291	3.26467	-3.13369	0.00191694	0.0228534	-2.02933
MTG1	0.0985941	1.13646	3.13189	0.00192828	0.0229755	-2.03471
MBP	0.0482491	2.94212	3.13081	0.00193515	0.0230391	-2.03795
ITPR2	0.0901605	1.48042	3.13011	0.00193961	0.0230706	-2.04005
MMP13	-0.123055	0.992093	-3.12977	0.0019418	0.0230835	-2.04108
ZNF37A	0.0444157	2.06363	3.12821	0.00195177	0.0231754	-2.04575
MED29	0.0272815	2.12952	3.1275	0.00195632	0.0232138	-2.04787
ZNF296	0.0606148	1.77962	3.12735	0.00195723	0.0232138	-2.0483
DHX58	0.0718999	1.77914	3.12687	0.00196034	0.0232294	-2.04975
NEK2	-0.0825881	2.30667	-3.12667	0.00196165	0.0232294	-2.05036
OR4F21	-0.0478799	1.48677	-3.126	0.00196594	0.023256	-2.05235
UBQLNL	0.0940324	0.951456	3.12585	0.00196689	0.023256	-2.05279
PRAM1	0.119097	1.11972	3.12576	0.00196752	0.023256	-2.05308
CD200	0.0572073	1.88828	3.12509	0.00197183	0.0232936	-2.05507
ATAD1	-0.0371408	2.67438	-3.12416	0.00197783	0.0233512	-2.05784
CCND3	0.0186806	2.35885	3.12297	0.00198557	0.0234293	-2.06141
GATA2	0.103467	0.984184	3.1218	0.00199321	0.0235061	-2.06491
DNAJC27	0.0531804	1.69851	3.1216	0.00199455	0.0235084	-2.06552
ABI3BP	0.0799861	2.03397	3.12013	0.00200416	0.0236083	-2.0699
STK10	0.036905	1.74723	3.11974	0.00200669	0.0236247	-2.07105
MYH3	0.116813	0.851353	3.11908	0.00201104	0.0236625	-2.07303
TSC22D1	-0.0309687	3.41403	-3.11847	0.00201507	0.0236965	-2.07485
ST8SIA1	0.0759762	1.64902	3.11816	0.00201709	0.0236975	-2.07576
OSBPL6	-0.0585573	1.55946	-3.11811	0.00201744	0.0236975	-2.07592
SOCS1	0.0575676	1.78848	3.11781	0.00201944	0.0237075	-2.07682
ESRP1	-0.0910446	1.4525	-3.11714	0.00202387	0.0237461	-2.07882
RETN	-0.15474	1.16925	-3.11687	0.00202563	0.0237534	-2.07961
CD93	0.0384289	2.19496	3.11486	0.00203902	0.0238968	-2.08561
DENND4B	0.0477123	1.95033	3.11441	0.00204204	0.0239187	-2.08696
SCML4	0.0610358	0.586725	3.11315	0.00205046	0.0240038	-2.09072
CHST12	0.0502211	1.81338	3.11227	0.00205637	0.0240594	-2.09334
SLC31A2	0.0542079	1.93895	3.11195	0.00205848	0.0240705	-2.09427
GTSF1	0.101008	1.17341	3.11131	0.00206278	0.0241073	-2.09617
PRDM11	0.0375152	1.85023	3.11007	0.00207118	0.0241802	-2.09988
NXF3	-0.117674	1.29342	-3.11005	0.00207135	0.0241802	-2.09995
UGP2	-0.0332951	3.45906	-3.10872	0.00208034	0.0242577	-2.10389
PTPN22	0.0676189	2.53909	3.10683	0.00209319	0.0243912	-2.1095
FIBCD1	-0.121238	1.43169	-3.10495	0.00210611	0.0245053	-2.11511
TBP	0.0308933	1.8893	3.10492	0.00210629	0.0245053	-2.11519
ZNF350	0.0898183	1.2804	3.10422	0.00211115	0.0245479	-2.11729
GCH1	0.0599899	2.32044	3.10405	0.00211232	0.0245479	-2.11779
COX4I2	0.119322	1.17775	3.10357	0.00211558	0.024572	-2.1192
FAM83H	-0.0403173	2.16626	-3.10287	0.00212042	0.0246145	-2.12128
PMP2	0.12664	1.09965	3.10237	0.0021239	0.024641	-2.12277
F11R	-0.0956474	1.6364	-3.10146	0.00213021	0.0246867	-2.12548
CEL	0.231026	1.85801	3.10094	0.00213381	0.0247146	-2.12701
CCDC102B	0.10259	0.85448	3.09956	0.00214346	0.024794	-2.13112
LTBP4	0.0528246	2.47568	3.09948	0.00214402	0.024794	-2.13136
GPN3	-0.0343448	2.2332	-3.09939	0.00214459	0.024794	-2.1316
MBOAT2	-0.0904731	1.81841	-3.09927	0.00214545	0.024794	-2.13197
PTGFR	0.0716935	1.82116	3.09863	0.00214992	0.0248318	-2.13386
ODC1	0.0286837	2.15812	3.09727	0.00215952	0.0249288	-2.13792
LEPR	0.0497989	2.91227	3.0969	0.00216212	0.024945	-2.13901
ART3	0.145523	0.922515	3.0965	0.00216492	0.0249633	-2.14019
TAS2R20	-0.0746415	0.859652	-3.09454	0.00217877	0.0251092	-2.146
LONP2	-0.0217069	2.72321	-3.09398	0.00218276	0.0251412	-2.14767
ADAMTS17	-0.0635339	0.942779	-3.09361	0.00218537	0.0251573	-2.14875
MIR1295A	-0.0578444	0.660637	-3.09319	0.00218833	0.0251774	-2.14999
RAET1L	-0.0825152	0.889648	-3.09274	0.00219155	0.0251902	-2.15132
XPO6	0.021601	2.09236	3.0927	0.00219187	0.0251902	-2.15146
RAB30	0.080275	1.20244	3.09175	0.00219862	0.0252453	-2.15426
MAF	0.0521504	2.17554	3.09168	0.00219911	0.0252453	-2.15446
UBAC2	-0.0208121	2.19232	-3.09116	0.00220283	0.025274	-2.15599
FDFT1	-0.0249084	2.96952	-3.09083	0.0022052	0.0252873	-2.15697
MTO1	0.0320929	2.26003	3.09047	0.0022078	0.0253031	-2.15805
SLC43A2	0.0487383	1.87339	3.08947	0.00221495	0.025371	-2.16099
DEFB110	-0.0387742	1.37545	-3.08929	0.00221624	0.0253718	-2.16152
BAIAP2L1	-0.0473543	2.1862	-3.08812	0.00222468	0.0254544	-2.16498
CCDC34	-0.0305348	2.84351	-3.08728	0.0022308	0.0255041	-2.16748
DCUN1D4	-0.0215309	2.63795	-3.08718	0.00223149	0.0255041	-2.16776
NLRP1	0.0538374	1.58085	3.08679	0.00223432	0.0255224	-2.16891
FCER1A	0.12843	1.78718	3.08648	0.00223663	0.0255347	-2.16986
ALG11	-0.0825719	2.11422	-3.08481	0.00224875	0.0256556	-2.17477
TFAP2A	-0.0603449	2.95917	-3.08468	0.00224969	0.0256556	-2.17515
SBSPON	0.130329	1.55439	3.08434	0.00225218	0.0256699	-2.17616
SPNS3	0.0861168	1.11686	3.08387	0.00225561	0.0256949	-2.17755
ARID5B	0.0257852	2.21348	3.083	0.002262	0.0257535	-2.18012
PYGL	-0.0397614	2.0932	-3.08225	0.00226751	0.0257992	-2.18233
PLTP	0.0491789	2.65016	3.08212	0.0022685	0.0257992	-2.18273
PROCR	0.0326911	2.03088	3.08111	0.00227592	0.025856	-2.1857
ADPGK	0.0223969	2.00143	3.0811	0.00227599	0.025856	-2.18573
LIN9	-0.0759486	1.53011	-3.08073	0.00227872	0.0258729	-2.18682
PKD2L1	0.112333	1.05838	3.07928	0.00228945	0.025973	-2.1911
AKR1B1	0.0236515	2.21182	3.0792	0.00229004	0.025973	-2.19133
OPLAH	-0.0442252	2.01124	-3.07799	0.00229905	0.0260592	-2.1949
TRAFD1	0.0316978	1.91957	3.07767	0.00230141	0.0260592	-2.19584
COL4A4	0.12926	0.937585	3.07747	0.00230296	0.0260625	-2.19645
DNTTIP1	-0.0263184	2.20821	-3.07551	0.00231761	0.026214	-2.20222
PPP1R21	0.0195889	2.73064	3.07492	0.00232199	0.0262493	-2.20393
PLA2G4D	-0.04791	1.4685	-3.07416	0.00232775	0.0263001	-2.20619
FIG4	0.0328168	1.92661	3.07393	0.00232947	0.0263051	-2.20686
TMEM134	-0.0209192	2.82445	-3.07336	0.00233377	0.0263393	-2.20854
SIRPA	0.0397396	2.76028	3.07282	0.00233783	0.0263708	-2.21012
TMEM47	-0.0430379	2.18595	-3.07097	0.00235188	0.0264895	-2.21557
STMND1	0.106194	1.23855	3.07094	0.00235211	0.0264895	-2.21566
CD40	0.0692342	2.32894	3.07093	0.0023522	0.0264895	-2.21569
ANKS1B	0.057039	2.05314	3.07076	0.00235346	0.0264895	-2.21618
ZNF214	-0.055183	1.64392	-3.06987	0.00236026	0.0265299	-2.2188
NUTF2	-0.0251487	2.06828	-3.06963	0.0023621	0.0265299	-2.21951
RDH11	-0.0236245	2.88596	-3.06962	0.00236217	0.0265299	-2.21954
GALE	-0.0355767	2.50573	-3.06824	0.00237278	0.0266341	-2.22361
TLL1	0.0883824	1.05132	3.06808	0.00237401	0.0266341	-2.22408
FBLN5	0.0683222	2.65788	3.06726	0.00238026	0.0266898	-2.22648
LY96	0.0310681	2.2623	3.0646	0.00240084	0.026896	-2.2343
CPA1	0.294954	1.46677	3.06454	0.00240124	0.026896	-2.23445
PKP1	-0.103949	1.78783	-3.06232	0.00241851	0.0270689	-2.24097
ANAPC15	-0.0360791	1.77836	-3.06223	0.00241929	0.0270689	-2.24126
OXR1	-0.0163846	2.23013	-3.06112	0.00242794	0.0271391	-2.2445
S100A14	-0.0702729	1.97317	-3.06109	0.00242818	0.0271391	-2.24459
PDIA2	0.21452	1.07076	3.06009	0.00243604	0.0272005	-2.24753
MLF1	-0.11577	1.37315	-3.06005	0.0024363	0.0272005	-2.24763
AVL9	-0.0642415	2.29998	-3.05921	0.00244292	0.0272598	-2.2501
FLVCR2	0.0250476	2.00457	3.05816	0.00245122	0.0273377	-2.25318
P2RY12	0.0780527	0.944162	3.05731	0.00245797	0.0273983	-2.25568
FSCN1	-0.0306375	2.40732	-3.05579	0.00247002	0.0275178	-2.26012
CCDC91	-0.0621002	2.40376	-3.05543	0.00247289	0.027535	-2.26118
ACOT11	-0.0546533	2.27501	-3.05524	0.00247442	0.0275372	-2.26174
CASP8	0.0423222	2.08372	3.05385	0.00248552	0.0276311	-2.26581
BTBD17	0.115052	0.971748	3.05224	0.00249838	0.0277357	-2.2705
CEND1	0.0914256	1.15035	3.05217	0.00249894	0.0277357	-2.2707
RHOU	0.0319147	2.21991	3.04998	0.00251668	0.0279177	-2.27713
BOC	0.146489	1.30564	3.04947	0.00252078	0.0279481	-2.27861
ZCWPW1	0.0464032	1.77557	3.04669	0.00254343	0.0281842	-2.28673
ESR2	0.0452401	1.47876	3.04567	0.00255181	0.0282558	-2.28972
ZNF774	-0.0742585	0.898886	-3.04557	0.00255261	0.0282558	-2.29001
OSBPL3	-0.0480968	2.44171	-3.04425	0.00256345	0.0283533	-2.29385
TMEM26	-0.0788019	1.52637	-3.04416	0.00256415	0.0283533	-2.2941
HIPK4	0.0643299	0.635019	3.04341	0.00257039	0.0284071	-2.29631
SP100	0.0418439	2.75512	3.03985	0.00259993	0.0287183	-2.30669
SFN	-0.0717149	2.10303	-3.03831	0.00261277	0.0288372	-2.31116
ZFP3	0.0528198	1.61629	3.03823	0.00261348	0.0288372	-2.31141
FERMT3	0.07597	2.52744	3.0377	0.00261793	0.028863	-2.31295
PAXBP1	0.0299819	2.60819	3.03762	0.0026186	0.028863	-2.31318
ELP5	0.041399	2.70526	3.03716	0.00262241	0.0288897	-2.31451
CPB1	0.220828	1.79164	3.03694	0.0026243	0.0288951	-2.31516
FAM53C	0.0225118	2.09562	3.03657	0.00262744	0.0289143	-2.31624
DCAF11	0.032219	2.83102	3.03599	0.00263232	0.0289527	-2.31793
SCCPDH	-0.0443421	2.5418	-3.03529	0.00263817	0.0290017	-2.31995
CD300LF	0.0984861	1.67906	3.03429	0.00264663	0.0290793	-2.32285
GRIN3B	-0.100697	0.915989	-3.03367	0.00265189	0.0291216	-2.32465
EVL	0.0287109	2.32249	3.0332	0.00265594	0.0291507	-2.32604
FNDC1	-0.0912102	2.80961	-3.03195	0.00266654	0.0292515	-2.32965
OGFR	0.0300218	2.0101	3.03062	0.00267799	0.0293479	-2.33354
ASPH	-0.0770054	2.25038	-3.03055	0.00267853	0.0293479	-2.33373
TFRC	-0.0251077	2.33363	-3.03031	0.00268059	0.0293479	-2.33442
PAIP1	-0.04304	2.3139	-3.03017	0.00268179	0.0293479	-2.33483
ARHGAP44	0.0603353	2.57597	3.0301	0.0026824	0.0293479	-2.33504
AK5	-0.0523883	1.94162	-3.02972	0.0026857	0.0293509	-2.33615
NKX2-6	-0.0637966	0.766443	-3.02965	0.00268633	0.0293509	-2.33637
NAA30	-0.044239	1.59351	-3.02946	0.00268794	0.0293509	-2.33691
EID3	0.0860896	0.962098	3.02941	0.00268833	0.0293509	-2.33704
FRZB	0.0640743	2.14091	3.02832	0.00269772	0.029428	-2.34021
PLVAP	0.0466316	2.03232	3.02826	0.00269823	0.029428	-2.34038
ACADL	0.0990617	0.99737	3.02739	0.00270574	0.0294893	-2.3429
SERTM1	0.0553189	1.62635	3.02728	0.00270669	0.0294893	-2.34322
FMNL3	0.0665455	2.1519	3.02635	0.00271481	0.0295622	-2.34594
PPP1R14C	-0.121076	1.71114	-3.02558	0.00272152	0.0295912	-2.34818
PLAC9	0.090691	1.92478	3.02557	0.00272158	0.0295912	-2.3482
PLB1	0.0811452	0.843431	3.02555	0.00272175	0.0295912	-2.34826
PLA2G12A	-0.0743967	1.29839	-3.02431	0.00273257	0.0296933	-2.35186
GLE1	0.0273715	2.44728	3.02384	0.00273668	0.0297223	-2.35322
LYSMD2	0.0238302	2.18041	3.0233	0.00274136	0.0297481	-2.35477
CHPF2	-0.0322191	1.87319	-3.02324	0.00274191	0.0297481	-2.35495
ZNF200	0.0435784	2.3708	3.02303	0.00274373	0.0297522	-2.35555
EMID1	0.111577	1.07237	3.02191	0.00275358	0.0298434	-2.3588
CAPN11	0.0818251	1.16252	3.02155	0.00275675	0.0298621	-2.35985
GAS6	0.0368227	3.2586	3.02075	0.0027638	0.0299072	-2.36217
CSTB	-0.0197259	2.46494	-3.02015	0.00276907	0.0299487	-2.36389
TMOD1	0.1067	1.65398	3.01887	0.00278046	0.0300562	-2.36762
THRAP3	-0.0383623	1.67618	-3.01867	0.00278224	0.0300598	-2.3682
YIPF5	-0.0615028	2.26794	-3.01675	0.00279933	0.0302129	-2.37375
NDUFA4	-0.0128535	2.49502	-3.01601	0.00280591	0.0302641	-2.37588
PRRC1	-0.026041	2.1482	-3.01575	0.00280823	0.0302641	-2.37663
SNN	0.069698	1.56861	3.01573	0.00280844	0.0302641	-2.3767
EML3	0.0237572	2.18712	3.01525	0.0028127	0.0302942	-2.37807
ATXN1	-0.0366327	2.67185	-3.01433	0.00282095	0.0303673	-2.38073
SMIM8	0.0807966	1.7764	3.01403	0.00282372	0.0303814	-2.38162
CABP7	0.131237	1.34121	3.01383	0.0028255	0.0303847	-2.38219
FANCC	0.0802748	0.958416	3.01262	0.00283645	0.0304588	-2.3857
GRAP	0.0346833	2.80075	3.0126	0.00283658	0.0304588	-2.38574
AP1S3	-0.10968	1.19728	-3.01258	0.00283679	0.0304588	-2.38581
TMEM68	-0.0834495	1.01769	-3.01232	0.00283914	0.0304636	-2.38656
MOB3C	0.0254423	2.50883	3.0122	0.00284017	0.0304636	-2.38689
DGKI	-0.0620747	0.635845	-3.00889	0.00287027	0.0307545	-2.39645
WDFY2	0.0476922	2.18292	3.00858	0.00287311	0.0307653	-2.39735
PPP1R13L	-0.0414847	2.0192	-3.00842	0.00287455	0.0307653	-2.3978
METTL15	-0.0237387	1.85099	-3.00769	0.0028813	0.0308092	-2.39993
FOXN3-AS1	-0.0703856	0.868907	-3.00703	0.00288737	0.0308582	-2.40184
CELA1	0.0621931	0.630497	3.00546	0.0029018	0.0309645	-2.40635
ANKRD13A	0.0183551	2.11418	3.00492	0.00290678	0.0310017	-2.40791
ILK	-0.0224388	3.03309	-3.00369	0.00291817	0.0311071	-2.41145
RNY4	-0.081703	1.82396	-3.0018	0.00293576	0.0312625	-2.4169
VCAN	-0.0359764	2.41468	-3.00159	0.00293769	0.031267	-2.4175
DMD	0.0270394	2.87466	3.00129	0.00294046	0.0312805	-2.41835
CEP128	0.0868275	1.30243	2.99685	0.00298226	0.0317089	-2.43115
TDRD3	-0.0430374	1.67716	-2.9964	0.00298649	0.0317376	-2.43243
MTMR2	-0.0386636	2.3118	-2.99518	0.00299807	0.0318444	-2.43594
PSMC6	-0.0361209	2.61265	-2.99471	0.00300253	0.0318754	-2.43728
RBMX	0.01627	2.15402	2.99422	0.00300724	0.0319091	-2.4387
LHB	-0.163301	1.25472	-2.99334	0.00301565	0.0319652	-2.44123
RPS6KA5	0.0334471	2.11526	2.99318	0.00301715	0.0319652	-2.44168
FRMD5	-0.081008	1.76292	-2.99037	0.00304416	0.0322348	-2.44976
CUL9	0.0632679	1.68355	2.99006	0.00304712	0.0322452	-2.45064
MYEOV	-0.139581	1.72751	-2.98994	0.00304825	0.0322452	-2.45097
GIT2	0.05813	1.97828	2.9896	0.00305162	0.0322644	-2.45198
MTPN	-0.0211444	2.95726	-2.9892	0.00305542	0.0322882	-2.4531
ENTHD1	-0.137231	0.970959	-2.98886	0.00305878	0.0323072	-2.4541
KIFAP3	-0.0205976	2.15819	-2.98678	0.00307894	0.0324941	-2.46005
ADIPOQ	0.0845422	1.08048	2.98671	0.00307961	0.0324941	-2.46024
HEYL	0.0429153	2.19988	2.98628	0.00308377	0.0325215	-2.46147
FXYD3	-0.100503	2.87818	-2.98505	0.00309588	0.0326326	-2.46502
VASP	-0.0297629	2.28796	-2.98462	0.0031	0.0326595	-2.46622
IDI1	-0.049644	1.97152	-2.98429	0.00310332	0.0326778	-2.46719
TMEM86A	0.0665491	1.38274	2.98256	0.00312034	0.0328236	-2.47214
CD99L2	0.0256367	2.82095	2.98224	0.00312348	0.0328298	-2.47305
PLP1	0.0478326	2.31555	2.98193	0.00312653	0.0328298	-2.47394
VAV3	0.0932906	2.45684	2.98188	0.00312701	0.0328298	-2.47408
PRLH	-0.0694	0.805808	-2.98186	0.00312725	0.0328298	-2.47415
EGFL7	0.0835491	1.87727	2.98058	0.00313993	0.0329462	-2.47781
POLR2J2	-0.0635839	1.81028	-2.98024	0.00314325	0.0329644	-2.47877
TGDS	-0.0249142	1.95615	-2.97954	0.00315027	0.0330213	-2.48079
MAP6D1	0.0692889	1.43148	2.97863	0.00315925	0.0330896	-2.48336
KIF21A	-0.0315971	1.98335	-2.97856	0.00315998	0.0330896	-2.48357
HMBOX1	0.0402539	2.45772	2.97812	0.00316438	0.0331112	-2.48483
SFRP5	0.218722	1.26981	2.97803	0.0031653	0.0331112	-2.4851
TNFRSF14	0.0206922	2.33294	2.97788	0.00316682	0.0331112	-2.48553
PCF11	0.0382165	1.84573	2.97722	0.0031734	0.0331478	-2.48741
ARHGAP24	0.0532881	2.79864	2.97707	0.0031749	0.0331478	-2.48784
SLC50A1	-0.0264359	2.75793	-2.97705	0.00317513	0.0331478	-2.4879
HLA-H	0.0223288	3.10736	2.97689	0.00317672	0.0331478	-2.48836
GRIN1	-0.0494674	2.02047	-2.97461	0.00319959	0.0333697	-2.49485
ITCH	-0.0239611	1.91673	-2.97442	0.00320157	0.0333735	-2.49541
PPP1R18	0.0277158	2.16084	2.9738	0.00320785	0.0334222	-2.49718
SFMBT2	0.103344	1.34051	2.97324	0.00321345	0.0334638	-2.49876
HLA-C	0.0702199	2.26389	2.9727	0.00321897	0.0335044	-2.50032
MATN2	0.0691948	2.51795	2.97118	0.00323439	0.033648	-2.50464
RSPO1	0.0814567	0.700673	2.97089	0.00323734	0.0336619	-2.50547
PPP2R2D	0.0911116	1.36706	2.97026	0.00324385	0.0337023	-2.50728
PCDH19	0.0904934	0.846902	2.97019	0.00324448	0.0337023	-2.50746
ZNF22	0.0187141	2.81722	2.9698	0.00324849	0.033727	-2.50858
CYP20A1	-0.0205344	2.76497	-2.969	0.00325669	0.0337952	-2.51086
ZFP36L1	-0.0432853	2.28814	-2.96864	0.00326041	0.0338163	-2.51189
HSPA13	-0.0665964	2.34563	-2.96849	0.00326198	0.0338163	-2.51233
HMGCL	-0.0277222	1.95677	-2.96827	0.00326419	0.0338201	-2.51294
TRMT10B	0.0538586	2.06786	2.96813	0.0032656	0.0338201	-2.51333
RAB27B	-0.0421668	2.59421	-2.96478	0.00330032	0.0341417	-2.5229
CISH	0.0766432	1.47321	2.96475	0.00330059	0.0341417	-2.52297
CTNNA1	-0.0120588	3.11371	-2.96465	0.0033016	0.0341417	-2.52325
TREML3P	-0.0568125	2.04721	-2.9641	0.00330734	0.034184	-2.52482
SNORA48	-0.0563922	0.80572	-2.96286	0.00332028	0.0343008	-2.52836
AZU1	-0.0940402	0.933942	-2.96046	0.00334541	0.0345431	-2.53518
PCNT	0.0290118	2.02034	2.9565	0.00338729	0.0349366	-2.54643
LSM11	-0.0792426	1.25894	-2.95642	0.00338813	0.0349366	-2.54665
BCAP29	-0.0317372	2.78307	-2.95638	0.00338857	0.0349366	-2.54677
EPHA10	-0.0343983	2.57294	-2.95561	0.0033967	0.035003	-2.54894
C6orf58	0.15389	1.01356	2.95529	0.00340013	0.035021	-2.54985
GPAM	0.0659019	2.3012	2.95475	0.00340591	0.0350631	-2.55138
PHF10	0.0470592	1.63561	2.9544	0.00340968	0.0350845	-2.55238
CD1B	0.107485	1.08218	2.95301	0.00342459	0.0352205	-2.55633
DYRK2	-0.0318028	3.24003	-2.95267	0.00342823	0.0352405	-2.55729
GOLGB1	-0.0478211	2.06761	-2.95242	0.0034309	0.0352504	-2.55799
PIGU	-0.0217166	2.13257	-2.95197	0.00343573	0.0352826	-2.55927
TRIAP1	-0.0177594	2.09648	-2.95051	0.00345154	0.0354274	-2.56342
ENO1	-0.0153837	2.53098	-2.9501	0.00345593	0.0354374	-2.56457
PIBF1	-0.0529664	2.25357	-2.94922	0.00346552	0.0355006	-2.56707
PHLDA1	-0.040496	2.76705	-2.94879	0.00347016	0.0355306	-2.56828
SUSD5	-0.0396307	2.09442	-2.9465	0.00349514	0.0357687	-2.57476
PREB	0.0227894	2.03008	2.94612	0.00349932	0.0357938	-2.57584
SLC5A3	-0.0672319	1.65866	-2.94565	0.00350448	0.0358289	-2.57717
LANCL2	0.0586352	1.65655	2.94469	0.00351501	0.0359189	-2.57989
MUC16	-0.172033	1.78914	-2.94425	0.0035198	0.0359501	-2.58112
ARPP19	-0.0199813	2.81533	-2.94405	0.00352203	0.0359553	-2.58169
GLRX2	-0.0345346	2.68808	-2.94313	0.00353218	0.0360411	-2.58429
RAD21	-0.0339151	2.77208	-2.94282	0.00353558	0.0360581	-2.58516
KLRC3	0.0438692	1.83263	2.94262	0.0035378	0.036063	-2.58573
OTOF	0.0383041	1.85622	2.94217	0.00354285	0.0360767	-2.58702
CD300LB	0.0675635	0.741383	2.94193	0.00354545	0.0360767	-2.58768
WNT7B	-0.0889934	1.96041	-2.94171	0.00354796	0.0360767	-2.58832
COX7B	-0.0272465	2.31224	-2.94143	0.00355104	0.0360767	-2.5891
STK3	-0.0181167	2.19936	-2.9414	0.00355132	0.0360767	-2.58917
C2orf73	-0.0623659	0.801863	-2.94099	0.0035559	0.0361055	-2.59034
ATF3	0.0422027	2.44958	2.94074	0.0035587	0.0361162	-2.59105
TMED3	-0.014399	2.44716	-2.94009	0.003566	0.0361585	-2.5929
EGFLAM	0.0456467	2.40543	2.94005	0.00356634	0.0361585	-2.59299
MEX3D	-0.0356794	2.08524	-2.93924	0.00357543	0.0362225	-2.59529
FASTKD5	0.0308427	1.93876	2.93904	0.00357771	0.0362225	-2.59586
TADA2B	0.0298469	1.91364	2.93902	0.0035779	0.0362225	-2.59591
HOXB8	-0.1757	1.35858	-2.93722	0.00359805	0.0364087	-2.60099
S100A16	-0.033427	2.31173	-2.93647	0.00360647	0.0364683	-2.6031
ARSJ	-0.0796737	1.40612	-2.93639	0.00360745	0.0364683	-2.60334
CBX7	0.0382174	2.01815	2.93451	0.00362862	0.0366644	-2.60863
ATP1B2	0.0800034	1.00713	2.93392	0.00363538	0.0366722	-2.61031
CASP6	-0.0512907	2.86881	-2.93382	0.00363646	0.0366722	-2.61058
SOBP	0.0468617	2.26068	2.93279	0.00364813	0.0367542	-2.61347
HBA1	0.11061	1.9505	2.93233	0.00365339	0.0367892	-2.61477
TRMT44	0.047502	2.12101	2.9316	0.00366169	0.0368088	-2.61682
NEK7	-0.0518897	2.0052	-2.93159	0.0036619	0.0368088	-2.61687
MOSPD1	-0.0898201	1.55021	-2.93154	0.00366242	0.0368088	-2.617
CMPK1	-0.0335859	2.94892	-2.9306	0.00367315	0.0368783	-2.61965
CLIC4	-0.0402476	3.09229	-2.9306	0.00367316	0.0368783	-2.61965
CHRNA10	0.0821083	0.957057	2.92999	0.00368012	0.036915	-2.62136
EBF2	0.0549421	2.26231	2.92862	0.00369585	0.037055	-2.62521
CCNB1	-0.0867931	1.75132	-2.92814	0.00370138	0.0370925	-2.62656
MBIP	-0.0418016	2.63032	-2.92731	0.003711	0.037171	-2.6289
GBGT1	0.0482018	1.77829	2.92668	0.00371834	0.0372265	-2.63069
SLC7A6	0.101881	2.00235	2.92446	0.00374411	0.0374483	-2.63692
GRIK2	-0.0334782	2.1988	-2.92413	0.00374793	0.0374685	-2.63784
LCLAT1	-0.0313635	3.13136	-2.92379	0.00375191	0.0374902	-2.6388
NOXO1	-0.111764	2.54478	-2.92283	0.0037632	0.0375849	-2.64151
AGRP	-0.0898383	1.77186	-2.9219	0.00377409	0.0376755	-2.64412
NFKB1	0.012506	2.34261	2.91986	0.0037981	0.0378892	-2.64985
MYCT1	0.0611183	1.71817	2.91977	0.00379915	0.0378892	-2.6501
CELA3A	0.230767	2.46621	2.919	0.0038082	0.0379612	-2.65224
LCK	0.0677659	2.46806	2.91876	0.00381102	0.0379711	-2.65291
MMP17	0.0371456	1.78861	2.91817	0.00381807	0.0380049	-2.65458
GPR146	0.065673	1.2337	2.91741	0.00382707	0.0380762	-2.65671
STC2	-0.0633049	1.83234	-2.91611	0.00384254	0.0382117	-2.66034
TPM2	-0.0315936	3.22512	-2.91591	0.00384501	0.038218	-2.66093
SHISA5	0.0145687	2.34785	2.91528	0.00385256	0.0382746	-2.66269
MB	-0.0891733	2.28794	-2.91484	0.00385782	0.0383086	-2.66393
RIMS2	0.0853455	0.999422	2.91207	0.0038911	0.0385688	-2.67168
GINS2	-0.0767571	1.82504	-2.91204	0.00389146	0.0385688	-2.67176
ARRB1	0.0396065	2.88741	2.9118	0.0038943	0.0385785	-2.67242
ADIPOR1	-0.0178641	2.85841	-2.91087	0.00390558	0.0386717	-2.67503
C1R	0.0435954	3.05742	2.90997	0.00391647	0.0387611	-2.67754
SAA2	0.17263	1.17439	2.90926	0.00392508	0.0388277	-2.67952
HDDC2	0.0134492	2.32268	2.90856	0.00393361	0.0388936	-2.68148
ZCRB1	-0.03241	1.8425	-2.90753	0.00394619	0.03898	-2.68436
SH3RF2	-0.0448597	1.90626	-2.90739	0.00394798	0.03898	-2.68477
BMP6	0.119061	1.31846	2.90708	0.0039517	0.0389981	-2.68562
KLHDC3	0.0148199	2.27336	2.90633	0.00396096	0.039071	-2.68773
POMC	0.0877478	1.78301	2.90552	0.0039709	0.0391504	-2.68999
TIE1	0.0923979	1.41372	2.90449	0.00398353	0.039256	-2.69285
WNT10B	0.062394	0.675649	2.90434	0.0039854	0.039256	-2.69328
ATPAF1	0.0208413	2.64018	2.90381	0.00399197	0.039302	-2.69476
GALM	0.0373084	2.00996	2.90307	0.00400112	0.0393735	-2.69683
LSM14A	0.0146896	2.26042	2.9028	0.00400449	0.0393879	-2.69759
RPGRIP1	0.0667461	0.657628	2.90237	0.00400972	0.0394207	-2.69876
ABHD6	0.0318645	1.85682	2.90183	0.00401652	0.0394529	-2.70029
WDR59	0.0188629	2.09477	2.9018	0.0040168	0.0394529	-2.70035
ZSWIM4	-0.0318335	2.55171	-2.90065	0.00403113	0.0395562	-2.70356
WDFY1	-0.0148035	2.31053	-2.90042	0.00403402	0.0395658	-2.70421
CBLN1	0.0987618	1.09985	2.89937	0.00404721	0.0396765	-2.70715
YWHAG	-0.0317927	2.83825	-2.89917	0.00404972	0.0396791	-2.70771
RYK	-0.0276251	3.04846	-2.89904	0.00405131	0.0396791	-2.70807
DPH1	0.078039	0.84675	2.89842	0.004059	0.0397357	-2.70978
TSPAN11	0.031875	2.22498	2.89706	0.00407617	0.0398686	-2.71358
UBQLN2	-0.0198184	2.22602	-2.89704	0.00407642	0.0398686	-2.71364
PIK3IP1	0.024738	2.22211	2.8953	0.00409841	0.0400648	-2.71849
UBE2Q2	-0.0199164	2.2316	-2.89452	0.00410824	0.040123	-2.72065
GORASP2	-0.0118018	2.23925	-2.89201	0.00414024	0.0404165	-2.72764
ACP6	-0.0579306	1.86119	-2.89014	0.00416424	0.0406011	-2.73285
CCR10	0.0650018	1.14328	2.89007	0.00416501	0.0406011	-2.73301
TACSTD2	-0.0308245	2.53413	-2.88907	0.00417798	0.0407083	-2.73582
SMAD5	-0.0337254	2.7315	-2.88863	0.00418358	0.0407404	-2.73702
MYBPC2	0.0773916	0.649313	2.88851	0.0041852	0.0407404	-2.73737
ERI2	-0.047548	2.4571	-2.88809	0.00419058	0.0407736	-2.73853
RNASEL	-0.0247985	2.64711	-2.88791	0.00419292	0.0407773	-2.73903
SERPINA9	0.0447393	1.43859	2.88751	0.00419803	0.0408078	-2.74013
SPTBN4	0.0520096	2.14794	2.88668	0.00420888	0.0408935	-2.74245
EIF3G	0.0134192	2.3221	2.88653	0.00421078	0.0408935	-2.74286
BEST1	0.0745163	1.24045	2.88552	0.00422394	0.0409787	-2.74567
VPS51	0.0171097	2.26451	2.8854	0.00422549	0.0409787	-2.746
SNORD113-7	-0.0583409	0.938279	-2.88462	0.00423561	0.0410577	-2.74816
BTAF1	0.0230107	2.04096	2.88399	0.00424378	0.041108	-2.74989
NDUFB3	-0.013339	3.08064	-2.88392	0.00424476	0.041108	-2.7501
NABP1	0.0305312	2.05974	2.88328	0.00425308	0.0411693	-2.75187
PTGS2	-0.08819	2.72123	-2.88266	0.00426129	0.04122	-2.7536
TSPYL1	0.0232772	2.11811	2.88234	0.00426547	0.0412315	-2.75449
WIPF1	0.0679292	2.5946	2.88065	0.00428771	0.0414224	-2.75917
SCARA3	0.0907363	2.4156	2.88053	0.00428921	0.0414224	-2.75949
AEBP1	-0.0378289	2.41381	-2.87881	0.00431197	0.0416102	-2.76425
DPT	0.108811	1.80332	2.87876	0.00431267	0.0416102	-2.7644
STAB2	0.0731944	0.868662	2.8773	0.00433202	0.0417604	-2.76843
ZBTB40	0.0498132	1.68426	2.87729	0.00433226	0.0417604	-2.76848
PCDH1	-0.0620838	1.91995	-2.87583	0.00435174	0.0419287	-2.77252
FOSB	0.0879312	2.1004	2.87524	0.00435962	0.0419852	-2.77415
LGALS9	0.057642	2.54246	2.87505	0.00436208	0.0419893	-2.77466
ITFG1	-0.0181834	2.36715	-2.87488	0.0043644	0.0419922	-2.77514
CFLAR	0.021889	2.20298	2.87339	0.00438438	0.0421453	-2.77925
EDEM3	-0.0403146	2.5305	-2.87267	0.00439414	0.0422195	-2.78125
SRD5A1	-0.0572919	1.71952	-2.8725	0.00439646	0.0422205	-2.78173
DUSP26	0.119138	1.40577	2.87218	0.00440075	0.0422205	-2.7826
[truncated: 14,384 more rows]
