# Supplementary material for: Reveal the Heterogeneity in the Tumor Microenvironment of Pancreatic Cancer and Analyze the Differences in Prognosis and Immunotherapy Responses of Distinct Immune Subtypes
Source: Front Oncol. 2022 Feb 17;12:832715. doi: 10.3389/fonc.2022.832715 (PMC8891159; doi:10.3389/fonc.2022.832715)
Supplement: Supplementary file 3 [file Table_3.xls]

## Sheet: stroma.type.sig.dif.genes
ID	logFC	AveExpr	t	P.Value	adj.P.Val	B
SLIT3	0.293235	2.34803	10.1929	7.57704e-21	1.57178e-16	36.6058
PGM5	0.241834	3.05922	9.88426	7.3817e-20	7.6563e-16	34.3918
SPARCL1	0.100895	3.03816	9.42572	2.04786e-18	1.24455e-14	31.1611
ABCA8	0.244436	2.10557	9.40357	2.39982e-18	1.24455e-14	31.007
IGF1	0.347784	1.94731	9.04899	2.96505e-17	1.23014e-13	28.5639
RASSF2	0.108536	2.20415	8.90388	8.17948e-17	2.4883e-13	27.5782
PI16	0.398798	1.40627	8.90012	8.39671e-17	2.4883e-13	27.5527
FHL1	0.166562	1.95326	8.72568	2.81038e-16	7.28733e-13	26.3795
GFRA2	0.224761	1.52255	8.67855	3.88685e-16	8.95876e-13	26.0646
GHR	0.326664	1.53718	8.60348	6.50177e-16	1.34873e-12	25.5651
EMCN	0.32657	1.34486	8.58696	7.27848e-16	1.37259e-12	25.4556
RSPO3	0.328986	1.54166	8.54611	9.61769e-16	1.66258e-12	25.1851
FILIP1	0.25103	1.34402	8.51709	1.17175e-15	1.86975e-12	24.9934
SCRG1	0.407794	1.58673	8.44803	1.87208e-15	2.77389e-12	24.5386
GFRA1	0.19311	2.48639	8.34143	3.84228e-15	5.31362e-12	23.8409
NLGN4X	0.194503	2.57838	8.32766	4.21478e-15	5.46446e-12	23.7511
EBF3	0.262123	1.46932	8.28494	5.6125e-15	6.84857e-12	23.4733
RHOJ	0.197088	2.3353	8.1331	1.54297e-14	1.77818e-11	22.4923
RBPMS2	0.160163	1.92954	8.10544	1.85294e-14	2.02302e-11	22.3148
ANGPTL7	0.364781	0.922706	8.09765	1.95096e-14	2.02354e-11	22.2648
MYH11	0.235443	2.65368	8.07847	2.2143e-14	2.11679e-11	22.142
ANK2	0.196829	1.77243	8.07639	2.24496e-14	2.11679e-11	22.1287
FABP4	0.316564	1.7876	8.06159	2.47517e-14	2.23239e-11	22.034
CDH19	0.20761	1.70422	8.05305	2.61842e-14	2.26318e-11	21.9795
PDE1A	0.191992	2.96413	7.97656	4.3275e-14	3.45268e-11	21.4924
FNDC5	0.262359	1.19284	7.88902	7.664e-14	5.84275e-11	20.9384
MYOT	0.329825	1.04388	7.88462	7.88648e-14	5.84275e-11	20.9107
FERMT2	0.0746669	2.29014	7.85299	9.68616e-14	6.92861e-11	20.7115
FZD4	0.102413	2.01459	7.83934	1.05825e-13	7.31744e-11	20.6257
IL17D	0.22421	1.57633	7.83334	1.10026e-13	7.36251e-11	20.588
OGN	0.259129	2.37733	7.82486	1.16234e-13	7.53485e-11	20.5348
GPM6B	0.255477	2.25994	7.81721	1.22136e-13	7.67755e-11	20.4868
AP1S2	0.0906381	2.78111	7.8042	1.32864e-13	7.89682e-11	20.4052
PLEKHO1	0.0624729	2.0768	7.80376	1.33238e-13	7.89682e-11	20.4025
RERGL	0.337988	1.4785	7.79311	1.42734e-13	8.22463e-11	20.3358
NEXN	0.145837	1.93145	7.71894	2.30152e-13	1.26766e-10	19.873
PRICKLE2	0.0811559	2.03678	7.71755	2.32217e-13	1.26766e-10	19.8643
PLEKHO2	0.0927305	1.94246	7.69883	2.61869e-13	1.39287e-10	19.7479
ADAMTS8	0.247237	1.36841	7.63629	3.90669e-13	2.02601e-10	19.3605
AOC3	0.174891	1.80415	7.61649	4.43233e-13	2.24254e-10	19.2382
RGMA	0.149016	1.93958	7.59164	5.19179e-13	2.56425e-10	19.0851
DAAM2	0.171144	1.59831	7.57146	5.90215e-13	2.84731e-10	18.9609
SCARA5	0.390821	1.0414	7.50155	9.1869e-13	4.33121e-10	18.5326
BOC	0.331029	1.30564	7.49108	9.81409e-13	4.52408e-10	18.4687
CALD1	0.0906883	3.23985	7.48707	1.00658e-12	4.53923e-10	18.4441
SYNM	0.174796	2.13956	7.47277	1.10145e-12	4.86137e-10	18.357
AFF3	0.184437	1.5771	7.46101	1.18605e-12	5.12569e-10	18.2853
JAM2	0.164976	1.816	7.45136	1.26026e-12	5.33527e-10	18.2266
RECK	0.142882	2.50107	7.43622	1.38593e-12	5.6372e-10	18.1346
ID4	0.296618	0.994851	7.41017	1.6319e-12	6.40789e-10	17.9765
POLD2	-0.0774576	2.52786	-7.40965	1.63719e-12	6.40789e-10	17.9734
ZCCHC24	0.0945597	2.08053	7.38543	1.90501e-12	7.31807e-10	17.8268
OSR1	0.208389	1.72191	7.37555	2.02627e-12	7.64237e-10	17.7671
PDZRN3	0.278771	1.3281	7.35207	2.34599e-12	8.69022e-10	17.6253
PKMYT1	-0.188498	1.91854	-7.28138	3.63956e-12	1.32455e-09	17.2005
ATP8B2	0.0998021	2.40693	7.27658	3.74945e-12	1.34101e-09	17.1717
KCNMA1	0.115114	2.39977	7.25491	4.28735e-12	1.48228e-09	17.0421
SOBP	0.107015	2.26068	7.24996	4.42049e-12	1.50326e-09	17.0125
SHE	0.159196	1.96734	7.24195	4.64446e-12	1.55395e-09	16.9647
CNRIP1	0.141633	2.94619	7.22682	5.09875e-12	1.67887e-09	16.8745
CCDC80	0.27301	2.05041	7.20924	5.6822e-12	1.84174e-09	16.7697
HSPB2	0.213953	1.63028	7.19652	6.14442e-12	1.96092e-09	16.6941
NDN	0.0921222	2.22755	7.1921	6.31386e-12	1.98447e-09	16.6678
DLG2	0.169173	1.61751	7.18784	6.48103e-12	1.99408e-09	16.6425
CXCL12	0.213185	2.85879	7.18645	6.5367e-12	1.99408e-09	16.6342
CNTNAP1	0.13301	1.80647	7.15001	8.17327e-12	2.45719e-09	16.4182
SFRP1	0.299853	1.68915	7.14726	8.31218e-12	2.46326e-09	16.4019
LMOD1	0.298264	1.32852	7.14414	8.47228e-12	2.47534e-09	16.3835
IGDCC4	0.202966	1.99796	7.13485	8.96743e-12	2.58362e-09	16.3286
MRGPRF	0.294467	1.45901	7.11491	1.01294e-11	2.87841e-09	16.2108
MFAP4	0.115482	2.26249	7.10139	1.09999e-11	3.08354e-09	16.1311
PPP2R2B	0.0695367	3.1618	7.09242	1.16178e-11	3.21332e-09	16.0783
RGL1	0.0660519	2.14793	7.07761	1.27138e-11	3.47019e-09	15.9912
DES	0.422071	1.16016	7.06468	1.37532e-11	3.70514e-09	15.9152
SOX17	0.271035	0.995658	7.02253	1.77578e-11	4.72267e-09	15.6683
LRFN5	0.177941	1.18195	7.01759	1.82957e-11	4.74481e-09	15.6395
PRKCB	0.20046	2.84112	7.01594	1.8479e-11	4.74481e-09	15.6299
CRYAB	0.132745	2.04631	7.01551	1.85273e-11	4.74481e-09	15.6273
SORBS1	0.105375	2.77483	7.01269	1.88468e-11	4.76779e-09	15.6108
SYT11	0.0706943	2.18105	6.99749	2.06584e-11	5.16311e-09	15.5221
HSPB8	0.202828	1.79536	6.99491	2.09833e-11	5.18188e-09	15.5071
PRCP	0.0412988	3.00861	6.98571	2.21805e-11	5.36065e-09	15.4535
TGFBR3	0.100539	2.12203	6.98538	2.22241e-11	5.36065e-09	15.4516
RGS5	0.167619	2.68135	6.96702	2.48241e-11	5.89578e-09	15.3447
FAM124B	0.249103	1.26484	6.96577	2.5011e-11	5.89578e-09	15.3375
CDO1	0.195829	2.33594	6.95727	2.63234e-11	6.13543e-09	15.2881
EVL	0.0612378	2.32249	6.94957	2.7571e-11	6.35481e-09	15.2433
EBF1	0.215108	1.64484	6.92488	3.19762e-11	7.28918e-09	15.1002
ZNF423	0.178915	2.00869	6.91081	3.47883e-11	7.76275e-09	15.0188
CHRNA3	0.217425	1.89867	6.91074	3.48021e-11	7.76275e-09	15.0184
NGFR	0.234825	1.22698	6.87938	4.19799e-11	9.26417e-09	14.8373
THBS3	0.0788401	2.04281	6.86518	4.56912e-11	9.97704e-09	14.7555
MTMR9	0.0636918	1.93417	6.85795	4.77015e-11	1.03075e-08	14.714
ZNF25	0.0644641	2.01458	6.8516	4.95412e-11	1.05827e-08	14.6774
PALM	0.121901	2.78431	6.85006	4.99953e-11	1.05827e-08	14.6686
ADAMTS1	0.138445	1.98534	6.84448	5.16842e-11	1.07565e-08	14.6365
TEK	0.132523	2.57782	6.84253	5.22864e-11	1.07565e-08	14.6254
PLAC9	0.191372	1.92478	6.84226	5.23719e-11	1.07565e-08	14.6238
FRMD4A	0.150197	1.70402	6.83009	5.62997e-11	1.14498e-08	14.554
EGFR	-0.0838838	2.70276	-6.82823	5.69268e-11	1.14649e-08	14.5433
FBLN5	0.141693	2.65788	6.80947	6.36304e-11	1.26671e-08	14.4358
CD79B	0.181425	2.67432	6.80818	6.41173e-11	1.26671e-08	14.4285
GIMAP8	0.102683	1.94835	6.79329	7.00312e-11	1.3705e-08	14.3433
FAM13B	0.0623376	2.71106	6.78593	7.31509e-11	1.41817e-08	14.3012
SASH1	0.0705283	2.65853	6.78277	7.45274e-11	1.43148e-08	14.2832
GIMAP7	0.141797	2.30796	6.77603	7.75584e-11	1.47603e-08	14.2448
CILP	0.26634	2.46569	6.77089	7.9952e-11	1.50775e-08	14.2154
NCALD	0.079905	2.86597	6.75202	8.93687e-11	1.67015e-08	14.108
ZSCAN18	0.0656569	2.13613	6.70047	1.2101e-10	2.24127e-08	13.8156
C3orf70	0.198939	2.30231	6.67624	1.39463e-10	2.5602e-08	13.6787
HSPA12B	0.220735	1.59199	6.67044	1.44282e-10	2.62543e-08	13.6459
FBXL7	0.22406	1.46602	6.65608	1.56904e-10	2.83027e-08	13.565
CYYR1	0.123593	1.87468	6.6482	1.64295e-10	2.93804e-08	13.5206
FNBP1	0.0778381	2.14897	6.6293	1.83422e-10	3.25205e-08	13.4144
CCNA2	-0.148412	1.79499	-6.59504	2.2385e-10	3.93521e-08	13.2223
CD200	0.113278	1.88828	6.58895	2.31899e-10	4.04245e-08	13.1883
PTTG1	-0.0862857	2.77747	-6.5828	2.40305e-10	4.15407e-08	13.154
CLEC14A	0.075508	2.09522	6.57928	2.45254e-10	4.20459e-08	13.1343
S1PR1	0.133907	2.45157	6.56648	2.64125e-10	4.491e-08	13.0628
FXYD6	0.148774	1.92136	6.55937	2.75209e-10	4.6414e-08	13.0232
RNF150	0.19322	1.79081	6.55458	2.82931e-10	4.73316e-08	12.9965
NAALAD2	0.171031	1.31955	6.54889	2.92392e-10	4.8523e-08	12.9648
GJA4	0.171817	1.75809	6.53748	3.12288e-10	5.14135e-08	12.9014
GPR162	0.102131	2.16196	6.51411	3.57296e-10	5.79458e-08	12.7716
SOX10	0.276403	0.980305	6.51357	3.58404e-10	5.79458e-08	12.7686
HSPB7	0.301818	1.37302	6.49844	3.90972e-10	6.23872e-08	12.6848
CNN1	0.280626	1.73452	6.49366	4.01872e-10	6.36369e-08	12.6583
KANK3	0.160416	1.99032	6.47647	4.4351e-10	6.96983e-08	12.5633
ZNF385D	0.165463	1.5069	6.46924	4.62276e-10	7.19037e-08	12.5234
C1orf54	0.0626502	2.22177	6.4675	4.6688e-10	7.19037e-08	12.5139
LDB2	0.0619028	2.17169	6.46711	4.67942e-10	7.19037e-08	12.5117
LHX6	0.125654	1.95116	6.44887	5.19395e-10	7.9223e-08	12.4112
CALCRL	0.183234	1.71776	6.4222	6.04772e-10	9.15722e-08	12.2646
SELP	0.289847	1.18743	6.4066	6.60912e-10	9.93475e-08	12.1791
RPA3	-0.0498567	2.25297	-6.40292	6.74922e-10	1.00724e-07	12.1589
SRPX	0.128207	2.10235	6.40099	6.82346e-10	1.01104e-07	12.1483
SOX18	0.079405	2.17356	6.39866	6.9146e-10	1.01728e-07	12.1356
CDC25C	-0.210529	1.8005	-6.39618	7.01249e-10	1.02282e-07	12.122
BCHE	0.198178	2.08311	6.39522	7.05089e-10	1.02282e-07	12.1168
ZNF135	0.217187	1.36116	6.39047	7.24369e-10	1.04349e-07	12.0908
CD99L2	0.0515784	2.82095	6.36994	8.13832e-10	1.16428e-07	11.9786
VASH1	0.149906	1.82069	6.36547	8.34712e-10	1.18598e-07	11.9542
ATP1A2	0.214746	0.669831	6.36115	8.5539e-10	1.20709e-07	11.9307
GNG2	0.247588	1.1762	6.35224	8.99585e-10	1.25242e-07	11.8822
OMD	0.227	1.6524	6.34392	9.4288e-10	1.29354e-07	11.8369
DACT3	0.111533	2.02615	6.34219	9.5215e-10	1.29354e-07	11.8275
TBC1D2B	0.052109	2.13273	6.3415	9.55897e-10	1.29354e-07	11.8237
MELK	-0.157368	2.49739	-6.34013	9.63315e-10	1.29354e-07	11.8163
ACVRL1	0.0863722	2.60016	6.34011	9.63431e-10	1.29354e-07	11.8162
RASL12	0.144018	1.87056	6.33954	9.66542e-10	1.29354e-07	11.8131
BHLHE22	0.173657	1.6855	6.31979	1.08041e-09	1.43667e-07	11.7059
TPI1	-0.0349949	3.09676	-6.30972	1.14349e-09	1.51086e-07	11.6512
PAICS	-0.0389277	3.03762	-6.30762	1.15706e-09	1.51311e-07	11.6399
TGFB3	0.117255	2.13272	6.3072	1.15978e-09	1.51311e-07	11.6376
GAS7	0.0798592	2.56082	6.30073	1.2028e-09	1.55943e-07	11.6026
COX7A1	0.0821069	2.17574	6.29731	1.22615e-09	1.57983e-07	11.5841
CBLN4	0.251236	0.965084	6.29101	1.27033e-09	1.62665e-07	11.55
KCNAB1	0.104815	2.47855	6.27904	1.35862e-09	1.72903e-07	11.4853
TMEM170B	0.184488	1.5358	6.27733	1.37165e-09	1.73496e-07	11.4761
RMI2	-0.0799756	1.92497	-6.26641	1.45822e-09	1.83329e-07	11.4172
CARD8	0.14179	1.61701	6.25924	1.51799e-09	1.89665e-07	11.3786
ECSCR	0.0915956	2.53095	6.25759	1.53202e-09	1.89665e-07	11.3697
MYLK	0.128155	2.63751	6.25161	1.58413e-09	1.94445e-07	11.3376
BNC2	0.18725	1.71452	6.24973	1.60095e-09	1.95354e-07	11.3274
LYVE1	0.247136	1.87103	6.23761	1.71306e-09	2.07811e-07	11.2623
ID3	0.070415	2.20305	6.22713	1.81624e-09	2.19047e-07	11.206
COL14A1	0.204004	1.66807	6.22499	1.83806e-09	2.20397e-07	11.1945
DPY30	-0.0611094	2.61366	-6.21452	1.94849e-09	2.32296e-07	11.1384
CYP2U1	0.12304	2.2789	6.21243	1.9713e-09	2.33672e-07	11.1272
GLIPR2	0.0677145	2.21109	6.20647	2.03771e-09	2.40172e-07	11.0953
GMFG	0.0692883	2.12346	6.2035	2.07166e-09	2.42794e-07	11.0794
ZBTB4	0.0407071	2.77233	6.20245	2.08376e-09	2.4284e-07	11.0738
NR2F2	0.0624314	2.65115	6.19806	2.13535e-09	2.47462e-07	11.0503
METAP1	-0.030957	2.20422	-6.18999	2.23321e-09	2.57365e-07	11.0072
BLK	0.29506	0.855648	6.18542	2.29062e-09	2.62523e-07	10.9828
PEA15	0.0306202	2.36809	6.17682	2.40256e-09	2.73839e-07	10.9369
MSRB3	0.141649	2.72031	6.17175	2.47105e-09	2.80106e-07	10.9099
RNF122	0.097136	1.79381	6.16839	2.51747e-09	2.83817e-07	10.892
MGP	0.068194	3.1758	6.16677	2.54006e-09	2.84816e-07	10.8834
HSPB6	0.219864	1.88415	6.16116	2.62024e-09	2.92228e-07	10.8535
UBE2C	-0.100844	2.41746	-6.15998	2.6374e-09	2.92569e-07	10.8472
CD93	0.0719566	2.19496	6.15607	2.69509e-09	2.97377e-07	10.8264
FREM1	0.241639	1.26217	6.15126	2.76772e-09	3.03775e-07	10.8009
MAP1A	0.193498	1.70416	6.14561	2.8555e-09	3.1176e-07	10.7708
CALHM2	0.0630079	1.83233	6.1337	3.04966e-09	3.31215e-07	10.7076
HEG1	0.0736035	2.03522	6.12613	3.17963e-09	3.41753e-07	10.6675
TRIP13	-0.134254	1.85396	-6.11988	3.29111e-09	3.51911e-07	10.6343
MAL	0.222708	2.02809	6.11604	3.36147e-09	3.57592e-07	10.614
PTPRF	-0.0456623	2.99018	-6.1058	3.55628e-09	3.76385e-07	10.5598
PDLIM3	0.113127	2.82435	6.09367	3.8014e-09	4.00286e-07	10.4958
MEDAG	0.255586	1.58152	6.09083	3.86107e-09	4.04515e-07	10.4808
FSTL1	0.070715	2.25919	6.08638	3.95655e-09	4.12436e-07	10.4573
ARHGAP20	0.180422	1.2121	6.08198	4.05323e-09	4.20401e-07	10.4341
DIXDC1	0.11319	2.46442	6.07922	4.1151e-09	4.24695e-07	10.4196
EML1	0.0996173	2.59159	6.07407	4.23286e-09	4.34686e-07	10.3925
CD34	0.0588161	3.1549	6.06586	4.42767e-09	4.52451e-07	10.3492
LGI2	0.216867	1.36867	6.0588	4.60198e-09	4.67958e-07	10.3121
MAMDC2	0.238526	1.63974	6.04869	4.86341e-09	4.92129e-07	10.259
CD300LG	0.138289	1.68156	6.04696	4.90954e-09	4.93212e-07	10.25
MCM4	-0.0967759	2.55437	-6.04651	4.92166e-09	4.93212e-07	10.2476
PRC1	-0.0803937	2.05347	-6.04491	4.96494e-09	4.95157e-07	10.2392
CD1C	0.133207	1.93149	6.04146	5.0594e-09	4.98981e-07	10.2211
PCBP3	0.171415	1.14307	6.03986	5.10369e-09	4.98981e-07	10.2127
ARHGAP31	0.138596	1.79342	6.03944	5.11551e-09	4.98981e-07	10.2105
RCAN2	0.0883886	2.31629	6.03919	5.12243e-09	4.98981e-07	10.2092
ABCA6	0.174116	2.08457	6.03915	5.12355e-09	4.98981e-07	10.209
NPR2	0.201239	1.51677	6.03643	5.19997e-09	5.04057e-07	10.1947
CKS1B	-0.0604537	2.91006	-6.03164	5.33783e-09	5.15014e-07	10.1696
GNG11	0.0708686	2.21359	6.03036	5.37502e-09	5.16201e-07	10.1629
GFRA3	0.268223	1.01214	6.02558	5.51687e-09	5.26806e-07	10.1379
MFNG	0.088946	1.90696	6.02494	5.53624e-09	5.26806e-07	10.1345
SFXN1	-0.0990981	1.79129	-6.01999	5.68753e-09	5.35994e-07	10.1086
CLIP3	0.0918573	2.14747	6.01925	5.71031e-09	5.35994e-07	10.1048
FOSB	0.174353	2.1004	6.01604	5.81098e-09	5.41384e-07	10.088
AURKA	-0.115905	2.62589	-6.01576	5.81993e-09	5.41384e-07	10.0865
JAM3	0.0668429	2.19245	6.01344	5.89379e-09	5.45807e-07	10.0744
IFFO1	0.0603778	2.10881	6.01052	5.9884e-09	5.52104e-07	10.0591
FAM110B	0.17136	1.5739	6.00245	6.25689e-09	5.74305e-07	10.017
FXYD1	0.160831	2.40576	5.999	6.37501e-09	5.8257e-07	9.99903
HOXD1	0.240743	1.084	5.99684	6.45041e-09	5.86874e-07	9.98773
KLF12	0.141078	1.88471	5.99381	6.5573e-09	5.92067e-07	9.97195
BCL2	0.102471	2.7365	5.99361	6.56457e-09	5.92067e-07	9.97088
ZNF366	0.13335	2.10017	5.98801	6.76687e-09	6.07671e-07	9.94173
SCN4B	0.193561	1.33859	5.98153	7.00899e-09	6.267e-07	9.90797
NAP1L3	0.167924	1.56427	5.97906	7.10333e-09	6.2995e-07	9.89513
ENTPD1	0.0868744	1.95446	5.97899	7.10607e-09	6.2995e-07	9.89476
RAC1	-0.0384085	2.99674	-5.96731	7.57012e-09	6.62593e-07	9.83401
RFTN2	0.142583	1.80174	5.96632	7.61058e-09	6.63336e-07	9.8289
BHMT2	0.152371	1.79743	5.96237	7.77495e-09	6.74827e-07	9.80838
HVCN1	0.119555	2.03408	5.95703	8.00242e-09	6.91676e-07	9.78069
HMCN1	0.266279	1.05154	5.95004	8.31066e-09	7.15337e-07	9.7444
CDH23	0.114474	2.09709	5.94696	8.44974e-09	7.24303e-07	9.72847
PODN	0.104963	2.15247	5.9444	8.56731e-09	7.31359e-07	9.7152
BLOC1S6	0.0346292	2.81228	5.94159	8.69803e-09	7.39475e-07	9.70066
CCL21	0.243587	1.79264	5.9406	8.74501e-09	7.40435e-07	9.69549
CAND2	0.159863	1.51286	5.93717	8.90811e-09	7.51178e-07	9.67775
ANXA6	0.110707	1.72837	5.93411	9.0561e-09	7.60566e-07	9.66193
CSRP2	0.0731667	2.03168	5.93119	9.19985e-09	7.67183e-07	9.64681
SEMA5A	0.159244	2.18804	5.93036	9.24096e-09	7.67183e-07	9.64253
SMOC2	0.126321	2.09028	5.93026	9.24584e-09	7.67183e-07	9.64203
SOCS2	0.0936624	2.56776	5.92319	9.60473e-09	7.93787e-07	9.60547
COLEC12	0.208567	1.92952	5.92236	9.64768e-09	7.94173e-07	9.60119
SLC9A9	0.203634	1.5895	5.91858	9.8459e-09	8.07286e-07	9.58166
KLHL42	0.0448609	2.1146	5.91209	1.01958e-08	8.3268e-07	9.54815
AVL9	-0.118074	2.29998	-5.90942	1.03431e-08	8.41404e-07	9.53437
VDAC1	-0.025873	2.38409	-5.9065	1.05062e-08	8.49248e-07	9.51936
AMPH	0.135434	1.95834	5.90623	1.05214e-08	8.49248e-07	9.51797
CD19	0.318795	1.0979	5.905	1.05911e-08	8.51557e-07	9.51164
THBS4	0.190615	2.13783	5.89891	1.09433e-08	8.76481e-07	9.48023
CYP1B1	0.11528	2.15862	5.88528	1.17729e-08	9.39294e-07	9.41011
BACE1	0.146046	2.09751	5.88268	1.19379e-08	9.48813e-07	9.39675
FLI1	0.144732	1.75622	5.87292	1.25779e-08	9.93526e-07	9.34664
REM1	0.212523	1.17053	5.87198	1.26413e-08	9.93526e-07	9.34182
GYPC	0.0839442	2.93911	5.87194	1.26442e-08	9.93526e-07	9.3416
KNSTRN	-0.152904	2.07767	-5.86697	1.29845e-08	1.01642e-06	9.31612
PRUNE2	0.179019	1.78955	5.8595	1.35136e-08	1.05299e-06	9.2778
TNFRSF13B	0.225506	0.85594	5.85895	1.35532e-08	1.05299e-06	9.27498
LRRC8E	-0.12129	2.20545	-5.8532	1.39756e-08	1.08175e-06	9.24554
HSPBP1	-0.125155	2.18369	-5.84995	1.42199e-08	1.09657e-06	9.22892
SH2D3C	0.128681	2.29025	5.84828	1.4347e-08	1.10227e-06	9.22038
CLEC1A	0.193001	1.41037	5.84355	1.47131e-08	1.12517e-06	9.1962
CLCC1	-0.0609584	2.6336	-5.84304	1.47535e-08	1.12517e-06	9.19358
PLA2G2A	0.32643	1.44836	5.83299	1.55643e-08	1.18266e-06	9.14225
TSHZ3	0.0843925	1.95741	5.82309	1.64058e-08	1.24205e-06	9.09175
SLC6A10P	-0.0986491	2.2913	-5.82205	1.64971e-08	1.24442e-06	9.08642
SETBP1	0.108142	1.89072	5.82126	1.65665e-08	1.24513e-06	9.0824
KCNJ8	0.115558	1.94222	5.81299	1.73107e-08	1.29637e-06	9.04025
STON1	0.251294	1.32268	5.80913	1.76684e-08	1.3184e-06	9.02063
KLF9	0.0455397	2.33422	5.80794	1.77812e-08	1.32205e-06	9.01453
PLK4	-0.1372	1.64277	-5.79928	1.86162e-08	1.37428e-06	8.97053
PALMD	0.101759	2.16648	5.79636	1.89066e-08	1.39078e-06	8.95568
GAPDH	-0.0285919	3.595	-5.79568	1.89745e-08	1.39084e-06	8.95224
SCARA3	0.173685	2.4156	5.79297	1.92496e-08	1.40604e-06	8.93844
CCDC3	0.156839	1.84479	5.79184	1.93648e-08	1.40948e-06	8.93272
NEURL1B	0.0666016	2.01208	5.78553	2.00219e-08	1.45222e-06	8.90072
ARID5B	0.0461447	2.21348	5.78342	2.02466e-08	1.4634e-06	8.89002
CHRDL2	0.201982	1.43208	5.78258	2.03373e-08	1.46485e-06	8.88573
TCF21	0.147011	2.6429	5.77579	2.10801e-08	1.5131e-06	8.85134
ARHGEF6	0.0738613	2.08595	5.7744	2.1236e-08	1.51714e-06	8.84427
GIMAP1	0.234463	1.36315	5.77398	2.12827e-08	1.51714e-06	8.84217
ZFP82	0.203651	1.41866	5.77227	2.14761e-08	1.52372e-06	8.83349
ITM2A	0.130831	2.50725	5.77187	2.15219e-08	1.52372e-06	8.83145
SORCS1	0.0994677	2.12914	5.76455	2.23695e-08	1.57834e-06	8.79442
ANGPT1	0.121176	2.27542	5.75654	2.33344e-08	1.6353e-06	8.75393
ESRP1	-0.160266	1.4525	-5.74494	2.48051e-08	1.7267e-06	8.69535
MAD2L1	-0.160597	2.27363	-5.7443	2.48887e-08	1.72672e-06	8.69212
HSPA12A	0.0703796	2.44351	5.73474	2.6173e-08	1.80978e-06	8.64389
THOC3	-0.0806086	2.7138	-5.73142	2.66339e-08	1.83552e-06	8.62716
MEF2C	0.169074	1.67525	5.73063	2.67434e-08	1.83689e-06	8.62323
PHLDB1	0.057111	2.21803	5.73001	2.68307e-08	1.83689e-06	8.62011
LYL1	0.0705708	2.03524	5.72556	2.74651e-08	1.87413e-06	8.59771
LRCH2	0.15359	1.58432	5.72085	2.81539e-08	1.91484e-06	8.57397
CBX6	0.0738743	2.09323	5.71659	2.87903e-08	1.95172e-06	8.55255
CDCA5	-0.0940484	1.9801	-5.71497	2.90349e-08	1.96189e-06	8.54444
FHL5	0.238269	1.24263	5.71337	2.92804e-08	1.97206e-06	8.53637
CELF2	0.150937	2.18394	5.70684	3.02998e-08	2.03411e-06	8.50358
CASQ2	0.230036	1.23324	5.70527	3.05495e-08	2.04426e-06	8.49571
BEND6	0.165754	1.83628	5.70256	3.09852e-08	2.06674e-06	8.48215
ELN	0.124483	2.14323	5.69647	3.199e-08	2.12693e-06	8.45157
PRR11	-0.207873	1.17521	-5.69219	3.27134e-08	2.16807e-06	8.43014
BIRC5	-0.1336	2.11342	-5.68978	3.31287e-08	2.18609e-06	8.41806
NCAM2	0.160108	0.904811	5.68939	3.3196e-08	2.18609e-06	8.41611
LMO3	0.160646	2.20207	5.68775	3.34815e-08	2.19791e-06	8.40791
ZEB2	0.132495	2.13755	5.67943	3.49686e-08	2.28335e-06	8.36627
PMP22	0.0832232	2.84962	5.67924	3.50031e-08	2.28335e-06	8.36533
NRXN2	0.118416	2.20521	5.66283	3.81304e-08	2.46731e-06	8.28336
ZWINT	-0.129682	2.35943	-5.6626	3.81758e-08	2.46731e-06	8.28222
TPX2	-0.143479	1.74139	-5.66258	3.818e-08	2.46731e-06	8.28211
ADH1B	0.276744	1.24041	5.65089	4.05751e-08	2.61395e-06	8.22383
PIGS	-0.0400768	1.96756	-5.6498	4.08046e-08	2.61873e-06	8.21843
TOP2A	-0.0819818	2.12125	-5.64935	4.09019e-08	2.61873e-06	8.21615
FILIP1L	0.0740725	3.227	5.64584	4.16544e-08	2.65786e-06	8.19869
BZW2	-0.0329172	2.23467	-5.64531	4.17693e-08	2.65786e-06	8.19605
NCAPG2	-0.112244	1.83506	-5.64442	4.19633e-08	2.65824e-06	8.19162
LSAMP	0.104602	1.70896	5.6441	4.20316e-08	2.65824e-06	8.19006
PEG3	0.155769	1.65044	5.64228	4.24324e-08	2.67544e-06	8.18097
ESAM	0.0660444	2.05159	5.6395	4.30488e-08	2.6979e-06	8.16716
EPB41L5	0.111437	1.97197	5.63488	4.40949e-08	2.75064e-06	8.14417
TMEM59L	0.147593	1.98463	5.62972	4.52912e-08	2.81293e-06	8.11853
VGLL3	0.216697	1.32149	5.62901	4.54565e-08	2.81477e-06	8.11504
SORCS2	0.236766	1.22843	5.62715	4.5897e-08	2.83242e-06	8.10581
RUVBL1	-0.0586969	2.76683	-5.62666	4.60146e-08	2.83242e-06	8.10336
CD248	0.0765326	2.20186	5.62556	4.62778e-08	2.8402e-06	8.0979
KIF14	-0.14155	1.58305	-5.62392	4.66733e-08	2.85602e-06	8.08975
DLGAP5	-0.141482	2.42989	-5.62189	4.71657e-08	2.87766e-06	8.0797
TIGD2	-0.113911	1.60534	-5.62082	4.74276e-08	2.8841e-06	8.0744
GPI	-0.0383978	2.27181	-5.61996	4.76398e-08	2.8841e-06	8.07012
EBF2	0.100728	2.26231	5.61976	4.76884e-08	2.8841e-06	8.06915
SGCD	0.164836	2.28128	5.61827	4.80581e-08	2.89802e-06	8.06175
TLR10	0.152032	2.13354	5.61487	4.89136e-08	2.94105e-06	8.04486
ORC6	-0.0362922	2.85133	-5.60831	5.05999e-08	3.03365e-06	8.01241
AURKB	-0.172722	1.62221	-5.60676	5.10072e-08	3.04341e-06	8.00473
CDCA8	-0.133558	1.74074	-5.60637	5.11109e-08	3.04341e-06	8.00279
CDCP1	-0.0983661	3.21175	-5.60479	5.1531e-08	3.04341e-06	7.99495
TMEM108	0.169751	1.05439	5.60452	5.16023e-08	3.04341e-06	7.99363
OIP5	-0.137577	2.2969	-5.60442	5.16304e-08	3.04341e-06	7.99311
RSPH3	-0.0692828	1.801	-5.60437	5.16428e-08	3.04341e-06	7.99288
HTR2B	0.227733	1.58002	5.59556	5.4047e-08	3.1671e-06	7.94932
PPP3CB	0.0378565	2.13673	5.59496	5.42156e-08	3.16802e-06	7.94634
PMP2	0.218461	1.09965	5.58761	5.63107e-08	3.28082e-06	7.91004
CDH5	0.103678	1.94099	5.58709	5.64622e-08	3.28082e-06	7.90747
CHMP2A	-0.0422066	3.11999	-5.58353	5.7507e-08	3.33219e-06	7.88992
CCM2L	0.204923	1.42195	5.58201	5.79612e-08	3.34916e-06	7.88239
ARHGAP15	0.0924225	1.9681	5.5788	5.89283e-08	3.39558e-06	7.86655
FAM107A	0.213936	1.73601	5.57801	5.91665e-08	3.39986e-06	7.86269
MAN1C1	0.205958	1.66271	5.57588	5.98203e-08	3.42794e-06	7.85217
RELN	0.207803	1.7134	5.57431	6.03056e-08	3.44622e-06	7.84444
TXN	-0.0306269	3.17771	-5.57235	6.09179e-08	3.47165e-06	7.83477
THY1	0.0600195	2.34944	5.57013	6.16171e-08	3.50187e-06	7.82385
SYNC	0.145672	1.98414	5.56684	6.26684e-08	3.55189e-06	7.80766
C2orf42	0.0413937	1.93788	5.56383	6.36452e-08	3.59743e-06	7.79285
TRAF5	0.0869553	2.83961	5.56266	6.40318e-08	3.60945e-06	7.78706
ASPM	-0.105327	1.90624	-5.55756	6.57298e-08	3.69512e-06	7.76201
A2M	0.0637633	2.35719	5.55429	6.68431e-08	3.74755e-06	7.74594
CXCR5	0.152184	1.96637	5.55273	6.73817e-08	3.76128e-06	7.73826
ZNF362	0.0445492	2.07047	5.55253	6.74506e-08	3.76128e-06	7.73728
GNG7	0.152663	1.64147	5.55146	6.78225e-08	3.77187e-06	7.73202
ARHGEF5	-0.0908433	1.86347	-5.54943	6.85333e-08	3.80122e-06	7.72205
POPDC2	0.161546	1.32639	5.53853	7.2473e-08	4.00901e-06	7.66857
MRPS30	-0.0399034	2.12078	-5.53358	7.43324e-08	4.10093e-06	7.64433
CLEC3B	0.166885	1.6705	5.53254	7.47315e-08	4.11202e-06	7.63921
RNASEH2A	-0.0753204	1.85805	-5.53182	7.50055e-08	4.11326e-06	7.63571
MXRA7	0.0809923	2.70407	5.53144	7.51507e-08	4.11326e-06	7.63386
RAMP3	0.129417	2.45763	5.53057	7.5489e-08	4.1209e-06	7.62956
TRPC6	0.174771	0.937602	5.52486	7.77267e-08	4.23192e-06	7.60161
TM6SF1	0.182811	1.4021	5.52185	7.89321e-08	4.2847e-06	7.58689
KIF4A	-0.21076	1.23265	-5.52141	7.91092e-08	4.2847e-06	7.58475
NCL	-0.0251185	2.89563	-5.51774	8.06086e-08	4.35454e-06	7.56679
ZBTB20	0.0551652	2.84019	5.51671	8.10343e-08	4.36617e-06	7.56175
ARHGAP30	0.0970313	2.69285	5.51234	8.28603e-08	4.45299e-06	7.54043
NLGN2	0.104622	1.80524	5.50741	8.49711e-08	4.54289e-06	7.51637
BTK	0.116138	1.82955	5.50581	8.56719e-08	4.5573e-06	7.50851
FCRLA	0.324709	1.1027	5.50494	8.60528e-08	4.56542e-06	7.50427
PKIG	0.100129	2.48898	5.50207	8.73188e-08	4.62077e-06	7.4903
POLE2	-0.119353	1.6548	-5.49602	9.00527e-08	4.75331e-06	7.46082
IL33	0.154207	1.8712	5.49415	9.09166e-08	4.77751e-06	7.45169
ZYG11B	0.0296816	2.20489	5.49364	9.11525e-08	4.77751e-06	7.44921
TMEM177	-0.0614778	1.86664	-5.49353	9.1202e-08	4.77751e-06	7.44869
TLE2	0.16381	1.75973	5.49235	9.1754e-08	4.79432e-06	7.44292
AKAP12	0.121809	2.91179	5.49086	9.24543e-08	4.81878e-06	7.43565
PPP1R14A	0.0719087	2.10541	5.48668	9.44415e-08	4.90372e-06	7.41531
HIGD1B	0.220377	1.26776	5.48545	9.5032e-08	4.91607e-06	7.40935
KCNMB1	0.17274	1.79734	5.48439	9.55455e-08	4.93034e-06	7.4042
TRIL	0.146469	1.72596	5.48231	9.65638e-08	4.97052e-06	7.39406
LAMA2	0.188822	2.40032	5.481	9.72075e-08	4.99127e-06	7.38771
CH25H	0.175817	1.72104	5.47739	9.90109e-08	5.07131e-06	7.37013
KIF2C	-0.166509	1.57746	-5.47672	9.93481e-08	5.07605e-06	7.36688
SERPINF1	0.082292	2.21472	5.47349	1.0099e-07	5.14724e-06	7.35121
FAM13C	0.0785614	1.87936	5.46645	1.04666e-07	5.32154e-06	7.31702
CHRD	0.203159	1.26838	5.46486	1.05515e-07	5.35162e-06	7.30929
VSTM4	0.0752999	2.23185	5.46189	1.07117e-07	5.41962e-06	7.29489
HAS3	-0.197993	1.89703	-5.4593	1.08531e-07	5.47776e-06	7.28236
VIM	0.043725	3.1516	5.45702	1.09795e-07	5.52814e-06	7.27128
LAMC1	0.0327237	2.37634	5.45598	1.10374e-07	5.5438e-06	7.26626
GPC6	0.0669829	2.66238	5.44896	1.14368e-07	5.73057e-06	7.23227
CMKLR1	0.149896	1.94639	5.44798	1.14935e-07	5.7451e-06	7.22754
FYN	0.0858485	3.05998	5.44648	1.15814e-07	5.77508e-06	7.22027
PRKD1	0.13806	1.78943	5.44331	1.17689e-07	5.83043e-06	7.20492
MXD4	0.0397291	2.24174	5.4431	1.17813e-07	5.83043e-06	7.2039
MN1	0.11784	2.51296	5.4429	1.17928e-07	5.83043e-06	7.20297
PMS2CL	-0.0577267	2.66786	-5.44239	1.18235e-07	5.83043e-06	7.20049
ZNF831	0.153792	1.64137	5.44223	1.18329e-07	5.83043e-06	7.19973
PRAF2	0.04589	1.94392	5.43914	1.20194e-07	5.90829e-06	7.18478
MPDZ	0.102059	1.8123	5.43855	1.20555e-07	5.91205e-06	7.18191
C1QTNF5	0.0629416	2.27646	5.43044	1.25593e-07	6.14456e-06	7.14279
BMP6	0.213141	1.31846	5.42916	1.26409e-07	6.16994e-06	7.1366
SHC4	0.197043	1.06195	5.42793	1.27196e-07	6.19377e-06	7.13067
PLP1	0.0834515	2.31555	5.42248	1.30747e-07	6.34539e-06	7.10435
NES	0.120032	1.86173	5.42221	1.30921e-07	6.34539e-06	7.10308
PKP3	-0.121979	2.14478	-5.42067	1.31944e-07	6.38007e-06	7.09564
CHRDL1	0.120357	1.44066	5.41987	1.32475e-07	6.39083e-06	7.0918
PTEN	0.030199	2.89127	5.41604	1.35062e-07	6.50052e-06	7.07332
MYLIP	0.0500114	2.11549	5.41399	1.36463e-07	6.55275e-06	7.06346
TTC3	0.0308754	2.48819	5.40867	1.40164e-07	6.71493e-06	7.03788
COX5B	-0.0230047	2.47833	-5.40578	1.42218e-07	6.79351e-06	7.02398
FBLN1	0.0803867	3.47579	5.40335	1.43974e-07	6.84997e-06	7.01226
PSMB2	-0.0285961	2.28655	-5.40261	1.44505e-07	6.85845e-06	7.00874
CCND2	0.0701452	2.88666	5.40219	1.44813e-07	6.85845e-06	7.00671
XRCC3	-0.117269	1.51207	-5.39693	1.48698e-07	7.02639e-06	6.98142
LMCD1	0.0552658	2.21019	5.39623	1.49223e-07	7.03517e-06	6.97805
NME1	-0.0523445	3.03084	-5.39565	1.49657e-07	7.03901e-06	6.97527
ELMO3	-0.075056	1.95863	-5.39491	1.50216e-07	7.03901e-06	6.97171
HJURP	-0.160539	1.63319	-5.39477	1.50322e-07	7.03901e-06	6.97103
SERPINB3	-0.324496	1.82878	-5.38824	1.55331e-07	7.24088e-06	6.93972
ZNF521	0.225821	1.55784	5.38593	1.57145e-07	7.30899e-06	6.92863
TK1	-0.107222	1.94766	-5.37777	1.63704e-07	7.59704e-06	6.88956
SH3PXD2A	0.0463994	2.29976	5.37586	1.65279e-07	7.65302e-06	6.88042
PKD2	0.086625	2.59695	5.37477	1.66185e-07	7.67783e-06	6.8752
PSMA5	-0.0238556	2.38957	-5.37323	1.67474e-07	7.72017e-06	6.86782
TNS1	0.0808632	1.83637	5.37091	1.69432e-07	7.79314e-06	6.85671
POC1A	-0.0848403	1.88803	-5.36671	1.73036e-07	7.92334e-06	6.83661
TNFSF12	0.0528141	2.2848	5.36645	1.73261e-07	7.92334e-06	6.83537
KRT222	0.205399	1.01568	5.36628	1.73409e-07	7.92334e-06	6.83455
SDC2	0.0846484	1.88422	5.36137	1.77719e-07	8.10241e-06	6.81111
PDCD5	-0.0415214	2.16665	-5.36054	1.78455e-07	8.11813e-06	6.80716
CKAP2L	-0.17269	1.64336	-5.35816	1.80591e-07	8.19734e-06	6.79579
ARMC10	-0.051581	2.64645	-5.3539	1.84486e-07	8.35585e-06	6.77542
MND1	-0.145924	2.03676	-5.34919	1.8887e-07	8.53575e-06	6.75299
CDCA3	-0.206467	1.48216	-5.34797	1.90024e-07	8.56925e-06	6.74717
GAPT	0.190537	1.94424	5.3432	1.94606e-07	8.73789e-06	6.72442
FAM43B	0.17204	1.44564	5.3418	1.95971e-07	8.78017e-06	6.71775
ABHD11	-0.143976	1.96386	-5.33992	1.97813e-07	8.84359e-06	6.70881
TAGLN2	-0.0332901	3.03037	-5.33947	1.98262e-07	8.84463e-06	6.70664
EBP	-0.063417	2.06722	-5.33751	2.00206e-07	8.91218e-06	6.69733
NID2	0.224501	1.484	5.3358	2.01925e-07	8.96947e-06	6.68916
FAF1	-0.0491765	2.61093	-5.33376	2.03988e-07	9.035e-06	6.67946
RAD51AP1	-0.112482	1.79854	-5.33348	2.04272e-07	9.035e-06	6.67813
SEMA3G	0.216859	0.966031	5.32929	2.08576e-07	9.20574e-06	6.65823
CCNB1	-0.151686	1.75132	-5.32772	2.10212e-07	9.25827e-06	6.65076
DOCK11	0.076456	1.99512	5.32462	2.13483e-07	9.36258e-06	6.63602
C7	0.218404	2.15903	5.32292	2.15293e-07	9.40259e-06	6.62796
TSPAN7	0.154766	2.50731	5.32291	2.15302e-07	9.40259e-06	6.62792
POMC	0.154374	1.78301	5.32245	2.15802e-07	9.40463e-06	6.62571
ABCA9	0.132345	1.87117	5.3175	2.21182e-07	9.61885e-06	6.6022
TUB	0.0884195	1.99101	5.31374	2.25345e-07	9.76344e-06	6.5844
CSRP1	0.0337842	2.37515	5.31365	2.25448e-07	9.76344e-06	6.58397
WDR12	-0.0502887	2.65907	-5.31242	2.26827e-07	9.78242e-06	6.57814
PROS1	0.0463349	2.23997	5.31242	2.26829e-07	9.78242e-06	6.57813
FASTKD2	-0.0793936	1.68616	-5.30813	2.31713e-07	9.96338e-06	6.5578
KIF18A	-0.130708	1.72006	-5.3079	2.31986e-07	9.96338e-06	6.55668
BCL6B	0.107409	1.81706	5.30452	2.35907e-07	1.01109e-05	6.54068
PDGFRL	0.127033	2.0397	5.30368	2.36893e-07	1.01322e-05	6.5367
ADCY4	0.148868	1.71969	5.28924	2.54469e-07	1.08615e-05	6.46839
TIE1	0.161643	1.41372	5.28749	2.56684e-07	1.09112e-05	6.46012
PAFAH1B1	0.0328719	2.19182	5.28376	2.61459e-07	1.10843e-05	6.44253
NKX2-3	0.218997	1.32034	5.28348	2.61825e-07	1.10843e-05	6.4412
CHEK1	-0.167453	1.45789	-5.28136	2.64586e-07	1.11783e-05	6.43119
ANGPTL1	0.113423	1.51109	5.27982	2.66614e-07	1.12412e-05	6.4239
DPEP2	0.147029	1.57994	5.27717	2.7012e-07	1.13659e-05	6.41143
CPEB1	0.0835703	1.98905	5.26601	2.85425e-07	1.1955e-05	6.35885
RCSD1	0.164921	1.42493	5.26571	2.8585e-07	1.1955e-05	6.35743
UCHL1	0.128858	1.91507	5.25613	2.99686e-07	1.25084e-05	6.31233
OLFML2B	0.101736	2.10458	5.25482	3.01625e-07	1.25641e-05	6.30618
SMS	-0.0330822	2.93301	-5.254	3.02847e-07	1.25897e-05	6.30232
BAG2	0.160025	1.55736	5.25102	3.07321e-07	1.27501e-05	6.28833
INMT	0.140209	2.04041	5.24767	3.12437e-07	1.29365e-05	6.27258
WASF3	0.138216	1.57122	5.24565	3.15553e-07	1.30395e-05	6.26312
TCF4	0.0903791	2.06428	5.24255	3.20401e-07	1.32135e-05	6.24857
ALDOA	-0.0328878	3.28099	-5.2396	3.2509e-07	1.33593e-05	6.23472
TMEM100	0.184223	1.55043	5.23887	3.26249e-07	1.33593e-05	6.23132
OIP5-AS1	-0.0715083	1.85925	-5.23884	3.26309e-07	1.33593e-05	6.23115
TRPC1	0.142016	1.69159	5.23871	3.26511e-07	1.33593e-05	6.23055
PPM1K	0.067531	2.54744	5.23614	3.30654e-07	1.35022e-05	6.21853
OLFM1	0.188061	2.42127	5.23075	3.39534e-07	1.38375e-05	6.19325
FOXM1	-0.144104	2.20007	-5.22976	3.41187e-07	1.38546e-05	6.18862
CENPA	-0.168128	2.04195	-5.2297	3.4129e-07	1.38546e-05	6.18833
APOLD1	0.0955012	1.95456	5.22695	3.4593e-07	1.39883e-05	6.17545
FEZ1	0.075623	2.90674	5.2262	3.47199e-07	1.40122e-05	6.17196
TAGLN	0.0592943	3.24084	5.22543	3.48522e-07	1.40383e-05	6.16834
BUB1	-0.164576	1.6302	-5.22134	3.55572e-07	1.42945e-05	6.14924
CCL19	0.257753	1.87689	5.22078	3.56553e-07	1.43063e-05	6.14661
CDC20	-0.0907864	2.13414	-5.21837	3.60788e-07	1.44482e-05	6.13535
DPT	0.189695	1.80332	5.21735	3.62595e-07	1.44726e-05	6.13059
FAM110D	0.144596	2.15421	5.21724	3.62792e-07	1.44726e-05	6.13007
LPP	0.0326869	3.01643	5.20999	3.75914e-07	1.49673e-05	6.09619
MMP16	0.114572	1.80316	5.20871	3.78269e-07	1.50101e-05	6.09024
PCDH19	0.152806	0.846902	5.20814	3.79324e-07	1.50101e-05	6.08758
PDE8B	0.120054	2.16288	5.20793	3.79717e-07	1.50101e-05	6.08659
ARHGEF39	-0.091864	2.39099	-5.20784	3.79884e-07	1.50101e-05	6.08617
IGFBP7	0.039334	2.52385	5.20353	3.87985e-07	1.5272e-05	6.06605
GLI1	0.169899	1.34178	5.20157	3.9171e-07	1.53895e-05	6.05694
AUNIP	-0.197826	1.14168	-5.1967	4.01164e-07	1.57311e-05	6.03421
KCNK2	0.1086	2.23559	5.19604	4.02449e-07	1.57432e-05	6.03116
EFHD1	0.125165	1.94456	5.19577	4.0299e-07	1.57432e-05	6.02988
HSD17B14	0.188066	1.54742	5.1948	4.04888e-07	1.57876e-05	6.0254
NUP62CL	-0.12345	1.77193	-5.19412	4.06237e-07	1.58105e-05	6.02223
CRISPLD1	0.154263	1.79546	5.19319	4.08083e-07	1.58526e-05	6.01791
CDC25A	-0.126809	1.80531	-5.18137	4.32325e-07	1.66803e-05	5.9629
ETS1	0.040906	2.96843	5.18123	4.32607e-07	1.66803e-05	5.96228
FOXO1	0.0486679	2.13591	5.18052	4.34122e-07	1.67077e-05	5.95894
SNRK	0.0284381	2.84582	5.17865	4.3809e-07	1.68291e-05	5.95027
PSMA1	-0.0402021	2.9704	-5.17766	4.40199e-07	1.68439e-05	5.94569
FAM180A	0.135823	1.80125	5.17753	4.40485e-07	1.68439e-05	5.94507
CTSF	0.0720594	2.06096	5.17733	4.40909e-07	1.68439e-05	5.94416
ELOVL4	0.100355	1.73192	5.1767	4.42274e-07	1.6865e-05	5.94121
ADD2	0.140557	1.78277	5.17606	4.43655e-07	1.68866e-05	5.93824
NUSAP1	-0.0876648	2.58205	-5.17556	4.4473e-07	1.68965e-05	5.93593
IL16	0.143524	1.80313	5.1728	4.50755e-07	1.70941e-05	5.92311
LILRA2	0.218008	1.3556	5.17208	4.52341e-07	1.71229e-05	5.91976
ADAM23	0.206682	1.12052	5.16911	4.58922e-07	1.73089e-05	5.90599
RASIP1	0.0940918	1.94388	5.16618	4.6551e-07	1.75255e-05	5.89241
VIP	0.278807	1.99218	5.16355	4.71496e-07	1.7651e-05	5.88023
FKBP4	-0.0517378	2.05193	-5.16337	4.71926e-07	1.7651e-05	5.87936
STIL	-0.0853425	1.85535	-5.1632	4.72314e-07	1.7651e-05	5.87858
HPRT1	-0.0383504	2.88223	-5.16292	4.72954e-07	1.7651e-05	5.87729
PBX3	0.0502419	2.1278	5.16286	4.73099e-07	1.7651e-05	5.877
NCAPG	-0.139379	1.74811	-5.16059	4.78342e-07	1.78146e-05	5.8665
CTSG	0.243357	1.45824	5.15706	4.86618e-07	1.80903e-05	5.85015
CYFIP2	0.092328	2.64043	5.15564	4.89974e-07	1.81778e-05	5.8436
MAPK10	0.0761445	2.57989	5.15533	4.90725e-07	1.81778e-05	5.84214
HDGF	-0.0332835	2.15818	-5.15396	4.94004e-07	1.82667e-05	5.8358
FBN1	0.145984	1.72646	5.15337	4.9541e-07	1.82861e-05	5.83309
IP6K1	0.0349717	3.29514	5.15269	4.97055e-07	1.83142e-05	5.82993
EPN3	-0.183145	1.52652	-5.15044	5.02512e-07	1.84825e-05	5.81952
AOX1	0.252366	1.30069	5.14996	5.03669e-07	1.84922e-05	5.81733
IRF6	-0.106483	2.50272	-5.14267	5.21808e-07	1.91244e-05	5.78362
KANK2	0.0842212	1.84668	5.14093	5.26226e-07	1.92522e-05	5.77559
ADCY3	0.0338718	2.24549	5.13965	5.29494e-07	1.93377e-05	5.76969
KCNA5	0.174454	1.47626	5.13847	5.32525e-07	1.94142e-05	5.76425
CLSTN2	0.177238	1.23794	5.13394	5.44354e-07	1.98107e-05	5.74332
PPM1M	0.0503417	2.04129	5.13104	5.52052e-07	2.00556e-05	5.72995
PPIH	-0.0325795	2.09558	-5.13049	5.53503e-07	2.00732e-05	5.72745
SRD5A1	-0.0985529	1.71952	-5.12935	5.56566e-07	2.0149e-05	5.72219
CPXM2	0.11254	2.05888	5.12854	5.58751e-07	2.01929e-05	5.71846
C11orf96	0.0482825	2.75084	5.12503	5.68322e-07	2.05031e-05	5.70228
TRIM13	0.0432819	3.16404	5.12389	5.71459e-07	2.05805e-05	5.69703
POLQ	-0.133821	1.54336	-5.12084	5.79958e-07	2.08504e-05	5.68297
MYL9	0.115815	2.70748	5.11881	5.85666e-07	2.10191e-05	5.67364
PDE7B	0.187902	1.51797	5.11801	5.87948e-07	2.10646e-05	5.66994
GADD45B	0.0616568	2.10494	5.11609	5.93406e-07	2.12235e-05	5.66114
SLA	0.0844605	2.83833	5.1136	6.006e-07	2.14069e-05	5.64966
DCHS1	0.177469	1.58604	5.11319	6.01777e-07	2.14121e-05	5.6478
CSDC2	0.184361	1.19734	5.11248	6.03832e-07	2.14287e-05	5.64455
PRKCH	0.0432381	2.1049	5.11232	6.04309e-07	2.14287e-05	5.6438
STAP1	0.144054	1.628	5.11054	6.09513e-07	2.15764e-05	5.63563
GIMAP4	0.0585561	2.16888	5.10874	6.14846e-07	2.17281e-05	5.62733
LY96	0.0499837	2.2623	5.10582	6.23549e-07	2.19981e-05	5.61395
APLNR	0.117395	2.05949	5.10485	6.26482e-07	2.20641e-05	5.60948
ARL6IP6	-0.053697	2.21531	-5.10388	6.29406e-07	2.21295e-05	5.60505
LRRC32	0.0636583	2.26311	5.10332	6.31122e-07	2.21523e-05	5.60245
FCER2	0.204375	0.761088	5.1026	6.33327e-07	2.21921e-05	5.59913
CRISPLD2	0.0594695	2.31726	5.10172	6.35991e-07	2.22479e-05	5.59513
KLHL9	0.048266	2.11336	5.10073	6.39035e-07	2.23167e-05	5.59059
TGFB1I1	0.0840974	2.56145	5.09669	6.51614e-07	2.26417e-05	5.57203
CYGB	0.0638597	2.10434	5.09477	6.57657e-07	2.28134e-05	5.56324
ATL1	0.0705528	3.20694	5.09341	6.61964e-07	2.29121e-05	5.55702
C1orf162	0.0661367	2.20017	5.09318	6.6271e-07	2.29121e-05	5.55595
TROAP	-0.145564	1.50879	-5.08921	6.75468e-07	2.33143e-05	5.53779
FGG	-0.260607	2.14896	-5.08801	6.79388e-07	2.34107e-05	5.53228
REEP2	0.216017	1.03201	5.08434	6.91473e-07	2.37617e-05	5.51549
SPINT1	-0.0871466	2.53845	-5.08398	6.92684e-07	2.37617e-05	5.51383
SETDB2	0.042576	1.99779	5.08388	6.93011e-07	2.37617e-05	5.51338
ALDOC	-0.0709498	2.12869	-5.08249	6.97654e-07	2.38814e-05	5.50702
ECM2	0.11805	2.33059	5.08098	7.02751e-07	2.40162e-05	5.50009
LMNB1	-0.115178	1.66244	-5.07805	7.12707e-07	2.43164e-05	5.4867
TACC1	0.0662084	2.79446	5.0761	7.19405e-07	2.45046e-05	5.47779
BEND5	0.136024	2.1742	5.07292	7.3045e-07	2.48401e-05	5.46329
PDIA6	-0.0524945	2.07172	-5.06916	7.43748e-07	2.52268e-05	5.44612
GEM	0.111344	2.91629	5.06891	7.44645e-07	2.52268e-05	5.44497
RSPO1	0.134156	0.700673	5.06862	7.45665e-07	2.52268e-05	5.44367
GPX3	0.0774916	2.18759	5.06834	7.46685e-07	2.52268e-05	5.44236
CHST7	0.0551105	1.99321	5.0621	7.69328e-07	2.59495e-05	5.41393
GALNT16	0.145604	2.04769	5.05826	7.83607e-07	2.63882e-05	5.39642
CNN3	0.0358348	2.41347	5.05438	7.983e-07	2.68394e-05	5.37874
CRY2	0.0429729	2.05894	5.05167	8.08716e-07	2.71457e-05	5.36641
VPREB3	0.268687	1.16532	5.05031	8.13992e-07	2.72786e-05	5.36022
SLITRK4	0.143906	1.85426	5.04918	8.18403e-07	2.73822e-05	5.35507
RRM1	-0.0314764	2.27829	-5.04179	8.47842e-07	2.83215e-05	5.32145
LAMA4	0.089641	2.72607	5.0378	8.64143e-07	2.88196e-05	5.30332
RASGRP2	0.142543	1.43096	5.0359	8.72003e-07	2.90349e-05	5.29471
PPP1CA	-0.0340094	2.7748	-5.03556	8.73398e-07	2.90349e-05	5.29319
SACS	0.138189	1.93032	5.03409	8.79575e-07	2.91066e-05	5.28648
GAP43	0.161318	1.29145	5.03404	8.79765e-07	2.91066e-05	5.28628
JUP	-0.0750072	3.14402	-5.03257	8.85952e-07	2.92646e-05	5.27961
GSTA4	0.0771985	1.86167	5.03002	8.96801e-07	2.95759e-05	5.26803
TRAK2	0.0330115	2.13823	5.02769	9.06814e-07	2.98586e-05	5.25746
SDR42E1	-0.112084	2.1375	-5.02662	9.11437e-07	2.99159e-05	5.25263
CPQ	0.062812	2.71757	5.02526	9.17362e-07	3.00323e-05	5.24646
ZNF540	0.166736	1.07543	5.02514	9.17878e-07	3.00323e-05	5.24593
NUDT10	0.112609	1.50907	5.02342	9.25429e-07	3.02316e-05	5.23813
ZIC2	-0.236935	1.38015	-5.01824	9.48528e-07	3.09375e-05	5.21468
FMO2	0.128124	1.72372	5.01337	9.70751e-07	3.16126e-05	5.19265
PPAT	-0.0541668	1.90938	-5.01198	9.77212e-07	3.17732e-05	5.18634
PCDH18	0.0877646	2.57981	5.01108	9.81408e-07	3.18597e-05	5.18226
SMAD9	0.122823	1.69099	5.00922	9.90087e-07	3.20912e-05	5.17389
SLC25A10	-0.0563318	1.97587	-5.00716	9.99838e-07	3.23567e-05	5.16457
DUS4L	-0.0500422	1.85294	-5.00618	1.00453e-06	3.24577e-05	5.16012
CPT1C	0.141304	1.6743	5.00516	1.00941e-06	3.25167e-05	5.1555
HEYL	0.0695203	2.19988	5.00514	1.00949e-06	3.25167e-05	5.15543
PATL1	-0.0305422	2.16098	-5.00346	1.01758e-06	3.26951e-05	5.14783
PDE5A	0.0445073	2.83898	5.00333	1.01818e-06	3.26951e-05	5.14728
ENTPD6	-0.0689346	2.43374	-5.00033	1.03281e-06	3.31139e-05	5.1337
ZNF583	0.127931	1.46884	4.99775	1.04554e-06	3.34702e-05	5.12205
PAPLN	0.19989	1.63675	4.99737	1.0474e-06	3.34781e-05	5.12036
ZCCHC12	0.159799	0.837511	4.99704	1.04907e-06	3.34798e-05	5.11885
PTGER3	0.0756608	2.52042	4.99665	1.05097e-06	3.3489e-05	5.11713
RRM2	-0.188647	1.1772	-4.99633	1.0526e-06	3.34896e-05	5.11565
SLC50A1	-0.042847	2.75793	-4.99188	1.07502e-06	3.41503e-05	5.09561
ITPKB	0.101752	1.78119	4.98959	1.08677e-06	3.44709e-05	5.08527
ADAMTSL3	0.158341	1.38544	4.9878	1.09598e-06	3.47101e-05	5.07725
PBK	-0.184387	1.59332	-4.98616	1.10453e-06	3.48948e-05	5.06986
MGAT4B	-0.0794007	2.60196	-4.98594	1.10571e-06	3.48948e-05	5.06884
PTTG3P	-0.0890303	2.0132	-4.98572	1.10686e-06	3.48948e-05	5.06785
EARS2	-0.0484132	1.81323	-4.98489	1.11123e-06	3.49792e-05	5.06411
LGI4	0.151318	0.944636	4.97831	1.14633e-06	3.60296e-05	5.03454
CLDN5	0.107566	2.05572	4.97257	1.17788e-06	3.69651e-05	5.00873
AP1S1	-0.0698861	2.04165	-4.97196	1.18129e-06	3.70162e-05	5.00598
SMC4	-0.0564936	2.62537	-4.97113	1.18593e-06	3.71056e-05	5.00225
ZHX3	0.0916942	1.78548	4.97058	1.18899e-06	3.71453e-05	4.9998
BAX	-0.0423414	2.70831	-4.96888	1.1986e-06	3.73891e-05	4.99215
TMEM88	0.203155	1.39075	4.96762	1.20576e-06	3.75561e-05	4.98648
SESN1	0.0720427	1.97646	4.96679	1.21048e-06	3.76059e-05	4.98277
CD37	0.199419	2.25277	4.96644	1.21251e-06	3.76059e-05	4.98118
OLFML1	0.111353	1.87153	4.96638	1.2128e-06	3.76059e-05	4.98095
TRO	0.0953735	2.69359	4.96397	1.2267e-06	3.79802e-05	4.97011
NEK2	-0.126998	2.30667	-4.96317	1.23134e-06	3.80669e-05	4.96653
SALL2	0.106419	1.68213	4.9624	1.23585e-06	3.81494e-05	4.96306
CRTAP	0.0601492	2.70183	4.96191	1.23865e-06	3.81793e-05	4.9609
NIPSNAP3B	0.118212	1.68654	4.96156	1.24075e-06	3.8187e-05	4.95929
PLN	0.144554	1.97018	4.96038	1.24765e-06	3.83425e-05	4.95402
RFTN1	0.0473187	2.27519	4.95647	1.27087e-06	3.89983e-05	4.93649
RNF187	-0.0915776	1.53787	-4.95542	1.27718e-06	3.9134e-05	4.93179
GRPEL1	-0.0389528	2.01217	-4.95467	1.28169e-06	3.92144e-05	4.92843
CDC123	-0.0323361	2.07471	-4.95268	1.29378e-06	3.9526e-05	4.91951
SLC25A39	-0.0205991	2.33693	-4.9516	1.30039e-06	3.96696e-05	4.91467
CCNE1	-0.109252	2.04903	-4.95097	1.30426e-06	3.9729e-05	4.91184
RAB11FIP3	0.0450538	2.12883	4.94722	1.32746e-06	4.03761e-05	4.89508
SLC6A8	-0.146492	1.78421	-4.94691	1.32939e-06	4.03761e-05	4.8937
FAM160B1	0.026288	3.06737	4.94573	1.33679e-06	4.05414e-05	4.88843
ZNF671	0.111373	1.65082	4.94487	1.34223e-06	4.06472e-05	4.88456
UCHL5	-0.0594125	1.89222	-4.9426	1.35666e-06	4.10242e-05	4.8744
MEOX2	0.204924	1.32706	4.93881	1.38104e-06	4.1634e-05	4.85748
TMTC1	0.096189	1.96694	4.93864	1.3821e-06	4.1634e-05	4.85675
DCLK2	0.181698	1.77582	4.93853	1.38285e-06	4.1634e-05	4.85623
CHST10	0.171062	1.41653	4.93335	1.41691e-06	4.25361e-05	4.83311
PDE1B	0.155826	1.20311	4.93278	1.42069e-06	4.2588e-05	4.83058
GPC3	0.219671	1.45672	4.93168	1.42803e-06	4.2717e-05	4.82568
EZH2	-0.112369	2.38104	-4.93152	1.42912e-06	4.2717e-05	4.82496
CCNB2	-0.102765	1.97647	-4.9296	1.44206e-06	4.29976e-05	4.81639
TCEAL2	0.206279	1.65746	4.92952	1.44265e-06	4.29976e-05	4.816
RBP7	0.133944	1.61382	4.92512	1.47271e-06	4.38304e-05	4.79641
FAM168A	0.0360769	2.3325	4.92408	1.47989e-06	4.3977e-05	4.79179
CDK1	-0.137259	2.33188	-4.9238	1.48187e-06	4.3977e-05	4.79052
CENPK	-0.143891	1.55216	-4.921	1.50144e-06	4.44377e-05	4.77805
ATXN1	0.0579005	2.67185	4.92094	1.50187e-06	4.44377e-05	4.77778
TTK	-0.138707	1.64696	-4.92061	1.50416e-06	4.44377e-05	4.77633
TTYH2	0.104085	2.10459	4.92036	1.50596e-06	4.44377e-05	4.7752
PPM1F	0.0516931	2.12345	4.91791	1.52331e-06	4.48856e-05	4.76432
DPYSL3	0.0575849	2.36718	4.91612	1.53614e-06	4.51996e-05	4.75634
FOXN3	0.0413838	2.6164	4.91522	1.54264e-06	4.5283e-05	4.75233
CLDN11	0.12592	2.03359	4.91464	1.54685e-06	4.53219e-05	4.74974
CENPE	-0.119739	2.15147	-4.91351	1.55509e-06	4.54991e-05	4.7447
GET4	-0.05279	2.96108	-4.91222	1.56451e-06	4.57101e-05	4.73896
PLEK2	-0.0730243	2.10809	-4.91114	1.5724e-06	4.58761e-05	4.73418
PREX1	0.119218	1.54955	4.90473	1.62024e-06	4.72054e-05	4.70571
DNASE1L3	0.231129	1.01179	4.90158	1.64434e-06	4.78404e-05	4.69169
SV2A	0.149666	1.2658	4.89976	1.65831e-06	4.81793e-05	4.68365
NAV3	0.15271	1.00289	4.89773	1.67415e-06	4.85714e-05	4.67462
NFATC1	0.104515	2.47859	4.89225	1.71751e-06	4.97597e-05	4.65034
SDC4	-0.0409611	2.3287	-4.88995	1.73609e-06	5.02279e-05	4.64012
KIF23	-0.118791	1.97671	-4.88841	1.74857e-06	5.05186e-05	4.63332
DTX1	0.1456	1.62154	4.88532	1.77397e-06	5.11811e-05	4.61962
FZD7	0.0531006	2.47751	4.8834	1.78989e-06	5.15687e-05	4.61114
LAMB1	0.0631236	2.83469	4.88242	1.79806e-06	5.17322e-05	4.60681
ACTA2	0.0371588	2.55319	4.88013	1.81734e-06	5.22146e-05	4.59668
FAM180B	0.13938	1.11921	4.87951	1.82266e-06	5.22951e-05	4.59391
NAALADL1	0.129119	1.58954	4.87674	1.84631e-06	5.29002e-05	4.58167
C1orf35	-0.0419544	1.87663	-4.87604	1.85231e-06	5.29937e-05	4.57859
PRIM1	-0.0878186	2.43319	-4.87577	1.85468e-06	5.29937e-05	4.57737
EVI2A	0.104237	2.47089	4.87545	1.85742e-06	5.2999e-05	4.57597
PCDH9	0.0765666	2.12694	4.87166	1.89045e-06	5.37936e-05	4.55923
EXOSC5	-0.0591712	1.92995	-4.87032	1.9023e-06	5.40566e-05	4.5533
PSME2	-0.0270979	2.37301	-4.86978	1.90708e-06	5.41182e-05	4.55092
E2F7	-0.15894	1.30672	-4.86885	1.91534e-06	5.42784e-05	4.54682
YWHAB	-0.0344501	2.85745	-4.86841	1.91928e-06	5.4316e-05	4.54486
FKBP7	0.106357	0.769825	4.86551	1.94533e-06	5.49781e-05	4.53207
PABPC4L	0.128606	1.61666	4.86357	1.96294e-06	5.54002e-05	4.52351
SLC35B1	-0.023846	2.2443	-4.86131	1.9836e-06	5.57988e-05	4.51357
UBE2T	-0.0843088	1.9326	-4.86074	1.98886e-06	5.5828e-05	4.51106
DEPDC1	-0.118007	1.6181	-4.86032	1.99273e-06	5.58611e-05	4.50921
MAP6	0.112236	2.24516	4.85792	2.01511e-06	5.64123e-05	4.49861
FMNL3	0.103495	2.1519	4.85534	2.03939e-06	5.7015e-05	4.48724
TDRD10	0.119221	0.961051	4.8527	2.06447e-06	5.75609e-05	4.47564
CENPN	-0.0918919	1.90856	-4.85205	2.07072e-06	5.75804e-05	4.47277
EGFL8	0.119194	0.770884	4.85108	2.08008e-06	5.77633e-05	4.46849
BACH2	0.0872711	2.16364	4.85042	2.08637e-06	5.78605e-05	4.46562
LRRN4CL	0.124798	1.48893	4.84632	2.12644e-06	5.8893e-05	4.44757
ATP8B4	0.0815918	1.82935	4.84534	2.1361e-06	5.90817e-05	4.44327
SLC25A43	-0.0607261	2.47819	-4.84348	2.15463e-06	5.95149e-05	4.43507
RNF144A	0.0813328	2.7046	4.84106	2.17891e-06	6.01054e-05	4.42443
NISCH	0.0544308	2.11656	4.83907	2.19904e-06	6.05802e-05	4.41571
FAM229B	0.14443	1.94578	4.83752	2.21481e-06	6.09338e-05	4.40892
SERPINB4	-0.262588	0.899141	-4.83679	2.2223e-06	6.10588e-05	4.40572
LY6G5C	0.140639	1.04845	4.82734	2.32158e-06	6.37021e-05	4.36425
PYGO1	0.0929624	1.89375	4.82678	2.32756e-06	6.37819e-05	4.36181
RBKS	-0.0622841	1.81966	-4.82389	2.35884e-06	6.45117e-05	4.34914
GLT8D2	0.096031	2.01288	4.82375	2.36041e-06	6.45117e-05	4.34851
DOCK2	0.0734164	2.01595	4.82299	2.36872e-06	6.45821e-05	4.34517
SLC25A40	-0.108325	2.00584	-4.82294	2.36921e-06	6.45821e-05	4.34498
TXNDC17	-0.0244988	2.39579	-4.81866	2.41648e-06	6.56978e-05	4.32624
MBNL1	0.0414762	2.91571	4.81756	2.42873e-06	6.5839e-05	4.32144
EDNRB	0.0734477	2.42404	4.81749	2.4295e-06	6.5839e-05	4.32114
CXorf38	-0.0704144	1.91534	-4.81734	2.43119e-06	6.5839e-05	4.32048
EPB41L3	0.118974	1.82441	4.81448	2.46353e-06	6.66278e-05	4.30794
ZFHX4	0.161919	0.917958	4.81149	2.49772e-06	6.74645e-05	4.29486
RCAN1	0.0736363	2.62052	4.8096	2.51948e-06	6.79637e-05	4.28664
MCAM	0.17769	1.31018	4.80681	2.55214e-06	6.87553e-05	4.27442
DKC1	-0.0243731	2.22611	-4.80646	2.55622e-06	6.87758e-05	4.2729
SEMA6C	0.16069	1.06772	4.80608	2.56068e-06	6.88066e-05	4.27125
FGD2	0.0612795	2.23939	4.8042	2.58292e-06	6.93146e-05	4.26305
CLIC2	0.159589	1.43966	4.8024	2.60446e-06	6.98021e-05	4.25517
WDR45B	-0.041305	2.07119	-4.80066	2.62536e-06	7.02717e-05	4.24759
EXO1	-0.0955518	2.14577	-4.79941	2.64049e-06	7.05748e-05	4.24214
TSHZ2	0.0711054	2.0916	4.79916	2.64349e-06	7.05748e-05	4.24106
RPL29	-0.101484	2.49758	-4.79375	2.71004e-06	7.22585e-05	4.21748
TJAP1	0.0418175	2.13455	4.79131	2.74061e-06	7.29797e-05	4.20684
CMAS	-0.0374649	2.81046	-4.79006	2.75638e-06	7.33057e-05	4.2014
SIK3	0.0324235	2.08546	4.78622	2.80543e-06	7.45146e-05	4.18467
SLAMF1	0.193937	0.953956	4.78347	2.84105e-06	7.53642e-05	4.17271
CR2	0.205257	2.26762	4.78314	2.84536e-06	7.5382e-05	4.17127
KIF15	-0.141122	1.29864	-4.78051	2.87987e-06	7.6199e-05	4.15984
CYB5R2	-0.0704409	1.99789	-4.77951	2.89304e-06	7.64499e-05	4.15551
FRZB	0.0981344	2.14091	4.77836	2.90841e-06	7.67583e-05	4.15049
PKM	-0.0575012	3.22211	-4.77507	2.95256e-06	7.78012e-05	4.1362
ST6GALNAC6	0.0508971	2.03129	4.77466	2.95811e-06	7.78012e-05	4.13442
ADAMTS9	0.114726	1.85373	4.77413	2.96523e-06	7.78618e-05	4.13214
FBLN2	0.075666	3.02638	4.77203	2.99399e-06	7.85175e-05	4.12299
SERPINB1	-0.0421678	2.31644	-4.7717	2.99843e-06	7.85346e-05	4.12159
MIR100HG	0.0832719	2.01248	4.7704	3.01637e-06	7.89048e-05	4.11593
KIFC1	-0.123614	1.78859	-4.76556	3.0839e-06	8.05699e-05	4.09494
MVB12B	0.0696083	2.35759	4.76518	3.08933e-06	8.06101e-05	4.09327
RAB11FIP2	0.0522586	2.58719	4.76238	3.12908e-06	8.15448e-05	4.08115
GAS1	0.121636	2.72269	4.76087	3.15071e-06	8.20055e-05	4.07462
MYH10	0.0541773	2.24353	4.75992	3.16443e-06	8.22592e-05	4.07051
SNAP91	0.230506	1.28638	4.75892	3.17893e-06	8.25329e-05	4.06617
PTGIS	0.131399	1.94987	4.75801	3.19213e-06	8.26929e-05	4.06224
YPEL1	0.134982	1.39979	4.75795	3.19307e-06	8.26929e-05	4.06197
CACNA1I	0.0864221	1.60103	4.75714	3.2049e-06	8.2861e-05	4.05846
FAM110A	-0.043184	2.77061	-4.75696	3.20755e-06	8.2861e-05	4.05768
TMED4	-0.0364267	2.70936	-4.75667	3.2117e-06	8.2865e-05	4.05645
STYXL1	-0.0346312	2.13291	-4.7563	3.21718e-06	8.29034e-05	4.05483
GMPS	-0.0485323	2.03662	-4.75567	3.22645e-06	8.3039e-05	4.05211
SPARC	0.0489855	2.43413	4.75231	3.27633e-06	8.42183e-05	4.03757
TCEAL7	0.113446	1.88439	4.75083	3.29857e-06	8.46852e-05	4.03115
CTDSP2	0.0276138	2.29646	4.74966	3.31614e-06	8.5031e-05	4.02612
ULK2	0.0883281	1.54655	4.7491	3.32469e-06	8.5145e-05	4.02368
RHOB	0.055124	2.2655	4.74876	3.32986e-06	8.5172e-05	4.02221
LRIG1	0.0553333	2.79496	4.74769	3.34608e-06	8.54816e-05	4.0176
YARS2	-0.0406373	2.03244	-4.74585	3.37428e-06	8.6096e-05	4.00965
TARS2	-0.0615622	1.71943	-4.7424	3.42771e-06	8.72446e-05	3.99476
MAGEH1	0.0520601	2.32343	4.73928	3.47685e-06	8.83449e-05	3.98127
TPR	0.0721557	2.66056	4.73911	3.47945e-06	8.83449e-05	3.98056
FDCSP	0.329338	1.20901	4.73747	3.5056e-06	8.89e-05	3.97346
SLC25A42	0.0584678	2.22342	4.73689	3.51493e-06	8.90277e-05	3.97094
GAS6	0.0560697	3.2586	4.73603	3.52859e-06	8.92646e-05	3.96727
CACNA2D3	0.20549	1.0589	4.7318	3.59718e-06	9.08891e-05	3.94903
NAGK	0.0266996	2.22296	4.7283	3.65496e-06	9.22365e-05	3.93393
APOO	-0.0318317	2.02551	-4.72255	3.75169e-06	9.45628e-05	3.90918
CHN1	0.0690756	2.19332	4.72199	3.7612e-06	9.46873e-05	3.90678
MIF	-0.0225499	2.50262	-4.72141	3.77119e-06	9.46995e-05	3.90427
CD53	0.118749	2.50869	4.72133	3.77248e-06	9.46995e-05	3.90394
ARID5A	0.0908123	2.08072	4.72116	3.77538e-06	9.46995e-05	3.90322
KIF20A	-0.113423	1.78875	-4.7182	3.82645e-06	9.58646e-05	3.89049
GIMAP5	0.120301	1.79599	4.71565	3.87096e-06	9.68626e-05	3.87953
C19orf48	-0.0610324	2.75626	-4.71481	3.88577e-06	9.70978e-05	3.87591
RING1	0.0197812	2.32228	4.71459	3.88972e-06	9.70978e-05	3.87495
SNRPD1	-0.0815073	1.77346	-4.714	3.90003e-06	9.72383e-05	3.87244
RFC2	-0.0761882	2.15219	-4.71332	3.91222e-06	9.74251e-05	3.86949
TPM2	0.0495435	3.22512	4.71159	3.94303e-06	9.80745e-05	3.86206
ITGA1	0.0698132	1.95636	4.71098	3.95396e-06	9.81112e-05	3.85943
RAB3IP	-0.0464295	2.72269	-4.70962	3.97835e-06	9.8581e-05	3.85361
CSTB	-0.029883	2.46494	-4.70939	3.9824e-06	9.8581e-05	3.85265
SNORA59A	-0.101788	1.38876	-4.70775	4.01221e-06	9.92007e-05	3.84558
CBX4	-0.0380927	2.02438	-4.70301	4.09917e-06	0.00010123	3.82527
NEIL3	-0.0950804	1.60164	-4.70228	4.11275e-06	0.000101445	3.82214
ACTG2	0.123889	2.25449	4.70128	4.13142e-06	0.000101784	3.81785
FGD1	0.157761	1.4859	4.69953	4.16438e-06	0.000102474	3.81032
HOXA4	0.102492	1.8163	4.69879	4.17831e-06	0.000102678	3.80716
LINC00092	0.0866764	1.67938	4.69838	4.18609e-06	0.000102678	3.8054
ADM	-0.0722931	2.30769	-4.6983	4.18749e-06	0.000102678	3.80508
CSF2RA	0.0565125	3.41925	4.69709	4.21052e-06	0.00010312	3.79989
TLN1	0.0392795	2.04746	4.6962	4.22749e-06	0.000103414	3.79608
SNRPB	-0.0260607	3.02814	-4.69391	4.27156e-06	0.000104369	3.78626
WFDC1	0.213507	1.29921	4.69168	4.3147e-06	0.000105299	3.77674
BOLA2	-0.0377566	3.83079	-4.69084	4.33123e-06	0.000105578	3.77312
EPM2A	0.0557223	1.89232	4.68956	4.35619e-06	0.000106062	3.76768
GPR18	0.153717	0.802304	4.68911	4.36511e-06	0.00010615	3.76574
PSIP1	0.0692396	2.17797	4.68886	4.37005e-06	0.00010615	3.76467
HTATIP2	-0.0387518	2.20356	-4.68789	4.38916e-06	0.00010645	3.76054
GINS2	-0.119962	1.82504	-4.68772	4.39264e-06	0.00010645	3.75979
PALLD	0.0414324	2.37007	4.68609	4.42502e-06	0.000107109	3.75284
ANKDD1A	0.127664	1.7742	4.68579	4.43105e-06	0.00010713	3.75155
ICA1L	0.132987	0.965984	4.6846	4.45502e-06	0.000107584	3.74644
ANXA2	-0.0348608	3.41148	-4.68158	4.51604e-06	0.000108931	3.73356
OXCT2	0.135707	1.35053	4.68109	4.52595e-06	0.000109043	3.73148
HBA2	0.102506	2.91496	4.68041	4.53986e-06	0.000109252	3.72858
SFRP4	0.125361	2.67479	4.67933	4.56201e-06	0.000109657	3.72397
MRPL22	-0.0265376	2.88323	-4.67701	4.60997e-06	0.000110682	3.71407
EGR3	0.139118	1.83865	4.67544	4.6429e-06	0.000111344	3.70733
ITGA3	-0.0622831	2.56249	-4.67488	4.6546e-06	0.000111495	3.70495
PRG4	0.145791	1.87717	4.67346	4.68445e-06	0.000112081	3.69889
BCL10	-0.0910284	2.00506	-4.67288	4.69668e-06	0.000112244	3.69643
ABCC9	0.0954972	1.739	4.67222	4.71056e-06	0.000112366	3.69363
PPP1R16B	0.144485	1.6051	4.67213	4.71259e-06	0.000112366	3.69322
ZNF84	0.0736568	2.23692	4.67187	4.71804e-06	0.000112366	3.69213
CCNF	-0.0748191	1.87362	-4.67126	4.73108e-06	0.000112548	3.68952
TMOD2	0.102111	2.30511	4.66821	4.79638e-06	0.00011397	3.67654
MDH2	-0.0135528	2.5099	-4.66678	4.82737e-06	0.000114575	3.67045
PIK3R1	0.0526849	2.94533	4.66512	4.86363e-06	0.000115204	3.66336
MEIS1	0.0565289	2.0175	4.66506	4.86495e-06	0.000115204	3.6631
THEMIS	0.18015	0.966255	4.66355	4.89812e-06	0.000115857	3.65667
CEP72	-0.126441	1.32908	-4.66203	4.93176e-06	0.00011652	3.65019
LRRC17	0.121689	2.52351	4.65995	4.97791e-06	0.000117476	3.64138
TCEAL4	0.0328896	2.58391	4.65962	4.98535e-06	0.000117518	3.63997
DAB2	0.0422888	2.92266	4.65712	5.04175e-06	0.000118713	3.62932
ZFP42	0.148051	0.920098	4.65584	5.07076e-06	0.000119261	3.62389
RUNDC3B	0.138454	1.49752	4.65405	5.11165e-06	0.000120086	3.61629
DDX60	-0.0966057	1.8967	-4.65264	5.14425e-06	0.000120715	3.61027
ADAMTSL1	0.0700586	1.89578	4.65224	5.15349e-06	0.000120796	3.60857
ARHGAP28	0.162167	1.86801	4.6503	5.19842e-06	0.000121711	3.60036
ADPRH	0.0931701	1.59645	4.64898	5.22936e-06	0.000122297	3.59474
SLC9A7	-0.0660422	2.41729	-4.64689	5.27857e-06	0.000123201	3.58588
CGNL1	0.0856237	2.10244	4.64684	5.27988e-06	0.000123201	3.58564
PGK1	-0.0286267	3.00706	-4.64617	5.29564e-06	0.00012343	3.58282
PVRIG	0.23553	1.20181	4.64453	5.3347e-06	0.000124201	3.57587
RAMP2	0.0833797	2.42028	4.64411	5.34496e-06	0.0001243	3.57405
RAB3IL1	0.0758265	2.08436	4.64359	5.3574e-06	0.00012445	3.57185
CD1D	0.118693	1.88489	4.64008	5.44223e-06	0.000126279	3.55698
C1orf53	-0.0630945	1.93641	-4.63884	5.4726e-06	0.000126842	3.55172
SPRY1	0.0353161	3.07589	4.63625	5.53652e-06	0.00012818	3.54073
KBTBD8	0.140172	1.44656	4.63558	5.55315e-06	0.000128283	3.53789
NEK1	0.0833964	1.78927	4.63557	5.55331e-06	0.000128283	3.53787
SDHA	-0.0288578	2.84506	-4.63443	5.58175e-06	0.000128796	3.53304
GTF2H3	-0.0672641	1.75346	-4.63256	5.62867e-06	0.000129735	3.52511
DNAJB5	0.0787506	2.55004	4.62959	5.70376e-06	0.000131319	3.51258
ISCU	0.0267274	2.8744	4.62475	5.8287e-06	0.000134047	3.49208
CASK	-0.0452979	1.98658	-4.62166	5.90951e-06	0.000135567	3.47905
IL1R1	0.120269	1.91182	4.61608	6.05867e-06	0.000138721	3.45548
PTH1R	0.115726	2.03573	4.6147	6.09618e-06	0.000139426	3.44964
OCIAD2	-0.0353985	3.05471	-4.61244	6.15797e-06	0.000140684	3.4401
TRAP1	-0.0364283	2.07878	-4.60841	6.26942e-06	0.000142989	3.42314
CDKN3	-0.102898	1.83504	-4.6083	6.27265e-06	0.000142989	3.42265
CD99	0.0326948	2.2899	4.60693	6.31092e-06	0.000143703	3.4169
TIMD4	0.156451	0.784674	4.60267	6.43172e-06	0.000146293	3.39897
AKIP1	-0.0432614	2.28893	-4.5971	6.5932e-06	0.000149802	3.37552
SYNJ1	0.0549555	2.40004	4.59606	6.62377e-06	0.000150292	3.37115
SMYD2	-0.0376571	1.99596	-4.5958	6.63146e-06	0.000150292	3.37005
USP47	0.114295	1.59203	4.59553	6.63945e-06	0.000150292	3.36891
FOXF1	0.159403	1.53261	4.59538	6.64372e-06	0.000150292	3.3683
C4orf36	-0.126329	1.06102	-4.59507	6.65285e-06	0.000150334	3.367
RPL36A	-0.076368	2.04049	-4.59368	6.69438e-06	0.000151108	3.36112
CD36	0.15273	2.45389	4.59254	6.72811e-06	0.000151704	3.35637
ANKRD30A	0.160766	1.43382	4.59207	6.74221e-06	0.000151707	3.35439
S100A10	-0.0188195	3.26613	-4.59205	6.74286e-06	0.000151707	3.3543
PRICKLE1	0.066012	2.33087	4.59112	6.7707e-06	0.000152168	3.3504
TMEM204	0.0734612	2.71725	4.59062	6.78578e-06	0.000152342	3.3483
GNB4	0.104887	2.33451	4.58978	6.81117e-06	0.000152625	3.34477
CCDC102B	0.148018	0.85448	4.58972	6.8131e-06	0.000152625	3.3445
SMAD4	0.0565127	2.09291	4.58894	6.83682e-06	0.000152991	3.34121
MYADM	0.0409525	3.06952	4.58593	6.92866e-06	0.000154725	3.3286
SCN2B	0.135736	1.01792	4.58591	6.92922e-06	0.000154725	3.32852
DSC2	-0.0896286	2.51344	-4.58344	7.00581e-06	0.000156267	3.31813
CENPH	-0.0832919	1.8548	-4.58296	7.02053e-06	0.000156427	3.31615
UQCRQ	-0.0184885	2.49254	-4.58205	7.04897e-06	0.000156893	3.31232
DTD1	-0.0387559	1.98809	-4.58154	7.06513e-06	0.000157084	3.31016
PRMT2	0.0384009	3.03032	4.58115	7.07718e-06	0.000157183	3.30855
BORA	-0.0741485	1.75461	-4.57899	7.14549e-06	0.000158531	3.29947
RAB9B	0.136186	1.12187	4.57645	7.22636e-06	0.000159995	3.28883
KLHDC8B	0.0594036	1.96902	4.57643	7.22691e-06	0.000159995	3.28876
CA9	-0.199277	1.96055	-4.57501	7.27238e-06	0.000160659	3.28283
HBA1	0.167766	1.9505	4.57153	7.38547e-06	0.000162983	3.26825
DSG2	-0.0545986	2.90754	-4.56808	7.49902e-06	0.000165313	3.25383
RASSF4	0.102477	2.11995	4.56707	7.53287e-06	0.000165883	3.24957
UGT8	-0.0910952	2.07659	-4.56556	7.58339e-06	0.000166819	3.24325
TCEAL3	0.0333068	2.89527	4.56527	7.59306e-06	0.000166854	3.24205
SNX1	0.0867472	2.21065	4.56476	7.61021e-06	0.000167054	3.23992
LRG1	-0.0778979	2.03408	-4.56348	7.65342e-06	0.000167648	3.23457
CACNA1H	0.13354	2.36707	4.56269	7.68015e-06	0.000168056	3.23127
ZNF275	0.036276	2.23742	4.56224	7.69537e-06	0.000168212	3.2294
SLC7A3	0.111159	1.61264	4.56146	7.72201e-06	0.000168616	3.22613
RHNO1	-0.0386407	1.96752	-4.55979	7.77929e-06	0.000169688	3.21915
SMIM3	0.0763976	1.85678	4.5583	7.83066e-06	0.000170629	3.21293
CCT7	-0.0258231	3.30665	-4.55606	7.90858e-06	0.000172022	3.20358
MCM7	-0.0501826	2.67532	-4.55598	7.91117e-06	0.000172022	3.20327
HEPACAM	0.0894695	1.47783	4.55058	8.10218e-06	0.000175977	3.18072
IFRD2	-0.0589383	1.83592	-4.55036	8.11003e-06	0.000175977	3.17981
ENO1	-0.02309	2.53098	-4.54997	8.12399e-06	0.000176096	3.17818
SLC2A1	-0.0647754	2.34561	-4.54873	8.16866e-06	0.00017688	3.173
RBMS3	0.109248	2.23348	4.54538	8.29011e-06	0.000179283	3.15906
PSMG3	-0.0635773	1.84241	-4.54519	8.29695e-06	0.000179283	3.15828
SVEP1	0.105133	2.06446	4.54446	8.32368e-06	0.000179674	3.15524
DENND5A	0.0524262	2.71311	4.54227	8.40441e-06	0.000181136	3.14612
TNFAIP8L3	0.145887	1.59848	4.54099	8.4521e-06	0.000181878	3.14078
PLIN1	0.181335	0.90509	4.54061	8.46625e-06	0.000181904	3.1392
FCER1A	0.184205	1.78718	4.54049	8.47084e-06	0.000181904	3.13869
TLCD1	-0.103296	1.80512	-4.53951	8.50732e-06	0.000182498	3.13463
MOB1A	-0.0511638	2.58891	-4.53784	8.57015e-06	0.000183656	3.12768
MTFR1	-0.0507065	1.97218	-4.53739	8.58724e-06	0.000183833	3.12579
DHCR24	-0.0527926	2.13994	-4.53593	8.64244e-06	0.000184823	3.11974
MFGE8	0.0332972	2.44842	4.5354	8.66251e-06	0.000185062	3.11755
CCL22	0.223954	1.42896	4.53429	8.70523e-06	0.000185783	3.1129
C1S	0.0771151	2.6285	4.5338	8.72392e-06	0.000185991	3.11088
TSPYL2	0.0655149	3.10399	4.53295	8.75652e-06	0.000186494	3.10736
EGFLAM	0.068506	2.40543	4.53233	8.78048e-06	0.000186813	3.10477
CSE1L	-0.0252791	2.92133	-4.53107	8.82921e-06	0.000187657	3.09955
UBE2E3	-0.0396429	3.36133	-4.52976	8.88006e-06	0.000188545	3.09412
TMEM171	-0.171693	1.60066	-4.52828	8.93836e-06	0.000189395	3.08794
AFAP1-AS1	-0.186729	1.1851	-4.52792	8.95225e-06	0.000189495	3.08648
CDC45	-0.136387	1.7352	-4.52664	9.00277e-06	0.000189985	3.08116
RAD54L	-0.145593	1.37375	-4.52647	9.00953e-06	0.000189985	3.08045
TMEM54	-0.0494028	2.20418	-4.52644	9.01064e-06	0.000189985	3.08034
ZNF248	0.0798046	1.68514	4.52609	9.0247e-06	0.000190059	3.07886
NEGR1	0.0916463	0.639183	4.52446	9.08944e-06	0.000191229	3.07211
ZEB1	0.109281	0.70637	4.524	9.10806e-06	0.000191426	3.07018
BATF3	0.161427	1.43342	4.52316	9.14171e-06	0.000191939	3.0667
PDSS1	-0.0825141	2.31465	-4.52217	9.1814e-06	0.000192577	3.06261
CCDC34	-0.0436147	2.84351	-4.52182	9.19537e-06	0.000192626	3.06117
TNIP2	-0.0522452	1.85162	-4.51776	9.36103e-06	0.000195637	3.04431
BTBD10	-0.0375066	2.05539	-4.51756	9.36912e-06	0.000195637	3.04349
DDX19B	-0.0481169	2.90612	-4.51743	9.37445e-06	0.000195637	3.04296
BTLA	0.130438	1.69072	4.51471	9.48705e-06	0.000197788	3.03168
FYCO1	0.0394733	2.04675	4.5131	9.55432e-06	0.000198991	3.02501
MEOX1	0.128355	2.33008	4.51075	9.65289e-06	0.000200842	3.01532
GTF2IRD2B	-0.0493812	2.78348	-4.50916	9.72074e-06	0.000202051	3.00871
SKP2	-0.0504954	2.58019	-4.50736	9.79738e-06	0.000203228	3.00129
NCF4	0.116301	2.55198	4.50715	9.8064e-06	0.000203228	3.00042
PEAR1	0.152845	1.43239	4.50714	9.80674e-06	0.000203228	3.00039
HSPA1L	0.131478	1.26741	4.5061	9.85152e-06	0.000203905	2.99609
STAT5B	0.070786	1.73991	4.50585	9.86236e-06	0.000203905	2.99505
S1PR3	0.105163	1.8295	4.50561	9.87296e-06	0.000203905	2.99404
ADARB1	0.0774153	2.6624	4.50398	9.94371e-06	0.000204838	2.9873
SIT1	0.112791	1.35484	4.50356	9.96199e-06	0.000205011	2.98556
SLC22A17	0.0634918	2.28515	4.50276	9.99685e-06	0.000205525	2.98226
FAM83B	-0.167101	1.19141	-4.50032	1.01042e-05	0.000207527	2.97218
RALGAPB	-0.0510606	1.82242	-4.49815	1.02003e-05	0.000209292	2.96325
HAND1	0.217966	0.767201	4.49327	1.04204e-05	0.000213598	2.94309
SPECC1L	0.037652	2.72684	4.49276	1.04435e-05	0.000213859	2.94101
RASAL3	0.088364	2.4061	4.49077	1.05349e-05	0.00021552	2.93277
NEBL	-0.0898265	2.45788	-4.49036	1.05535e-05	0.000215686	2.93111
RPS7	-0.0628674	2.64961	-4.48909	1.06124e-05	0.000216676	2.92586
ARHGAP25	0.0529193	2.36241	4.48753	1.0685e-05	0.000217944	2.91943
GGT5	0.123537	1.72368	4.4853	1.07894e-05	0.000219858	2.91025
SOX9	-0.0422994	2.19068	-4.48236	1.09288e-05	0.00022248	2.89814
DIS3L	0.0354618	2.05578	4.48109	1.09893e-05	0.000223438	2.89292
ZNF449	0.078966	0.755476	4.48092	1.09974e-05	0.000223438	2.89223
LRRC4C	0.137657	1.23588	4.47964	1.1059e-05	0.00022447	2.88696
PATE3	-0.140911	1.31304	-4.4794	1.10706e-05	0.000224485	2.88597
NUF2	-0.084453	2.04185	-4.47882	1.10986e-05	0.000224537	2.88359
LMTK2	-0.114643	1.35325	-4.47878	1.11006e-05	0.000224537	2.88341
CYB561	-0.0376504	3.0175	-4.47836	1.11207e-05	0.000224622	2.88171
GRB7	-0.0945013	2.60581	-4.47496	1.12866e-05	0.000227752	2.86774
BANF1	-0.039829	2.70829	-4.47259	1.1404e-05	0.000229897	2.85797
CKS2	-0.0624255	2.80234	-4.47214	1.1426e-05	0.000230118	2.85615
KCNE4	0.142061	0.910165	4.47049	1.15087e-05	0.000231333	2.84935
MCM2	-0.0983211	1.8225	-4.47023	1.15218e-05	0.000231372	2.84828
PNOC	0.165489	1.03514	4.46993	1.15366e-05	0.000231445	2.84707
MCCC2	-0.132071	1.31215	-4.46544	1.17643e-05	0.000235785	2.82863
KLHL12	-0.0365117	2.66593	-4.46174	1.19549e-05	0.000239375	2.81346
DSEL	0.109405	2.23718	4.45463	1.23299e-05	0.000246645	2.78433
MMRN1	0.196033	1.52441	4.45431	1.2347e-05	0.00024675	2.78302
PAK6	-0.138178	1.42564	-4.4533	1.24014e-05	0.000247536	2.77887
COL6A2	0.0705048	3.03021	4.45313	1.24102e-05	0.000247536	2.7782
TUBA1C	-0.0208137	3.15584	-4.45275	1.24308e-05	0.000247591	2.77664
ZNF471	0.108581	1.75873	4.45264	1.24368e-05	0.000247591	2.77618
APBB1IP	0.0699008	1.88611	4.45216	1.24628e-05	0.000247663	2.77421
CMAHP	0.11812	2.15887	4.45213	1.24643e-05	0.000247663	2.7741
GSTM5	0.145752	1.42216	4.44942	1.26114e-05	0.000250345	2.76303
SELL	0.204249	1.26129	4.44862	1.26553e-05	0.000250976	2.75976
GRHL2	-0.13667	1.53914	-4.44658	1.27677e-05	0.000252723	2.75141
BRI3BP	-0.0549349	3.14984	-4.44632	1.27821e-05	0.000252766	2.75035
FZD8	0.09111	1.6775	4.44581	1.28103e-05	0.000253082	2.74828
NHLRC2	-0.0779422	1.63661	-4.44508	1.28509e-05	0.000253573	2.74529
PLEKHM2	0.0315572	2.21533	4.44493	1.28596e-05	0.000253573	2.74466
MRAS	0.128905	1.31942	4.44327	1.29523e-05	0.00025516	2.73788
CFD	0.0749688	2.22294	4.44267	1.29857e-05	0.000255575	2.73545
SAPCD2	-0.142224	2.21895	-4.43756	1.32763e-05	0.000260789	2.71458
VASH2	0.136421	1.36515	4.43735	1.32884e-05	0.000260789	2.71372
STK24	-0.0337978	2.778	-4.43675	1.33232e-05	0.000261023	2.71126
RFC4	-0.0565632	2.62006	-4.43671	1.33255e-05	0.000261023	2.71109
SERINC2	-0.06655	2.14483	-4.43465	1.34445e-05	0.000262689	2.70271
NAPSB	0.135526	2.37357	4.43464	1.34449e-05	0.000262689	2.70268
NHP2	-0.0275916	3.56457	-4.43458	1.34485e-05	0.000262689	2.70243
PRELP	0.12331	1.96055	4.43261	1.35635e-05	0.000264654	2.6944
ETNK1	-0.0780405	2.85892	-4.43227	1.35835e-05	0.000264654	2.69301
SLCO2B1	0.0637761	2.78377	4.43201	1.35992e-05	0.000264654	2.69192
KRT18	-0.103081	2.17668	-4.43151	1.36281e-05	0.00026495	2.68992
CD82	-0.0488352	2.69926	-4.42925	1.37622e-05	0.000267306	2.68069
ARHGAP9	0.116863	2.2579	4.42775	1.38517e-05	0.000268793	2.67458
ARHGEF25	0.0892259	1.78305	4.42731	1.38781e-05	0.000269054	2.67278
LRP8	-0.120712	2.09873	-4.42673	1.39127e-05	0.000269473	2.67043
RAB8B	0.0384119	2.177	4.42563	1.3979e-05	0.000270505	2.66595
MCM3AP	0.0299829	2.08894	4.42334	1.41179e-05	0.000272938	2.65663
TMEM178A	0.110631	1.62909	4.42257	1.41645e-05	0.000273583	2.65352
REEP4	-0.0826125	1.6196	-4.42144	1.42339e-05	0.000274668	2.64891
PRPH	0.236795	1.3626	4.42037	1.42997e-05	0.00027552	2.64457
TBC1D10C	0.186023	1.50875	4.42015	1.43136e-05	0.00027552	2.64365
MEIS3	0.0905208	2.07345	4.42008	1.43179e-05	0.00027552	2.64337
C1orf21	0.169406	1.45805	4.41638	1.4548e-05	0.000279461	2.62834
PCP4	0.25353	1.28628	4.41635	1.45497e-05	0.000279461	2.62823
MS4A4A	0.124296	2.29085	4.41582	1.4583e-05	0.000279842	2.62608
KIF11	-0.109815	2.33507	-4.41515	1.46253e-05	0.000280194	2.62335
RGCC	0.0428923	2.28944	4.4151	1.46284e-05	0.000280194	2.62315
FAM184A	0.10985	1.27141	4.41274	1.47779e-05	0.000282798	2.61356
ATAD2	-0.117475	1.62189	-4.41211	1.48182e-05	0.000283104	2.61099
OLFML3	0.0742475	2.07343	4.41206	1.48212e-05	0.000283104	2.6108
RIOK3	-0.0454475	2.89904	-4.41121	1.48758e-05	0.000283885	2.60734
KLF15	0.167181	1.28495	4.40959	1.49801e-05	0.000285352	2.60075
ZMAT3	0.0271716	3.36817	4.40871	1.50367e-05	0.000286106	2.5972
GAB3	0.134401	1.05918	4.40855	1.50473e-05	0.000286106	2.59653
SRF	0.0343905	2.20204	4.40678	1.51622e-05	0.000288026	2.58937
PDCD2L	-0.0569368	1.91455	-4.40251	1.54435e-05	0.000293102	2.57204
PGBD1	0.139256	1.22329	4.40055	1.5574e-05	0.000295308	2.56411
LILRB3	0.0305518	3.00629	4.39963	1.56355e-05	0.000296204	2.5604
DIAPH3	-0.090144	2.55776	-4.39915	1.56682e-05	0.000296552	2.55843
FES	0.0605229	1.95004	4.39566	1.59044e-05	0.000300474	2.54433
STAB1	0.099527	1.7823	4.39397	1.60202e-05	0.000302386	2.5375
HS3ST2	0.19578	1.11771	4.38951	1.63303e-05	0.00030768	2.51943
ST3GAL6	0.115415	1.58306	4.38791	1.64424e-05	0.00030951	2.51299
SMO	0.130304	1.51668	4.38725	1.64894e-05	0.000310015	2.5103
HERC1	0.0488285	1.90921	4.38698	1.65079e-05	0.000310015	2.50924
CEP55	-0.100228	1.90384	-4.3869	1.6514e-05	0.000310015	2.50889
ACOX2	0.0895072	1.79683	4.38627	1.65586e-05	0.000310572	2.50635
SCIMP	0.101565	2.04147	4.38382	1.67336e-05	0.000313569	2.49645
C11orf1	-0.0343761	2.40067	-4.38354	1.67535e-05	0.000313658	2.49533
RGS18	0.159452	1.47019	4.38307	1.6787e-05	0.000314004	2.49344
NOL3	-0.0670651	2.49421	-4.38285	1.68029e-05	0.000314018	2.49255
DAP3	-0.0217567	2.21696	-4.38044	1.69774e-05	0.000316994	2.48282
ABCA1	0.0457181	2.20923	4.37953	1.70436e-05	0.000317942	2.47916
PDLIM4	0.165559	0.957863	4.37807	1.71507e-05	0.000319653	2.47326
LDHA	-0.0320078	3.40907	-4.3772	1.72148e-05	0.00032056	2.46974
IGIP	0.0598943	1.97114	4.37637	1.72759e-05	0.000321121	2.46641
DPYSL4	0.188735	1.54557	4.3759	1.73106e-05	0.000321479	2.46451
COX4I2	0.164417	1.17775	4.3742	1.7437e-05	0.000323536	2.45766
P2RY10	0.0939067	2.09162	4.37145	1.76434e-05	0.000327074	2.44658
ENKUR	-0.0860655	1.53637	-4.37107	1.7672e-05	0.000327311	2.44505
ITGA9	0.095673	1.61875	4.36996	1.7756e-05	0.000328574	2.44059
TLL1	0.123021	1.05132	4.36946	1.77941e-05	0.000328984	2.43857
GJB3	-0.0961167	2.49906	-4.36921	1.78129e-05	0.00032904	2.43757
PDGFRA	0.0769209	2.81863	4.36637	1.80308e-05	0.000332767	2.42613
CLEC10A	0.105805	2.16224	4.365	1.81368e-05	0.000334427	2.4206
GPSM2	-0.119963	1.69616	-4.36467	1.81621e-05	0.000334595	2.41929
CCDC178	0.123133	1.10372	4.36362	1.82436e-05	0.000335799	2.41508
RADIL	0.0821214	1.99648	4.36322	1.82752e-05	0.000336082	2.41345
TNMD	0.151647	0.826447	4.36091	1.84561e-05	0.000338809	2.40417
PDE2A	0.16426	1.06035	4.35872	1.86294e-05	0.000341677	2.39537
COPZ2	0.100647	1.7538	4.35852	1.86453e-05	0.000341677	2.39457
TUBG1	-0.0387252	3.28543	-4.35738	1.87362e-05	0.00034304	2.38999
CPED1	0.0625077	2.6426	4.35619	1.88314e-05	0.000344242	2.38522
XDH	-0.167212	1.65337	-4.35615	1.8835e-05	0.000344242	2.38503
ADAMTS2	0.0967217	2.01029	4.35352	1.90469e-05	0.000347808	2.3745
FGFBP2	0.129233	0.691802	4.35257	1.9124e-05	0.000348908	2.3707
NAPSA	0.158099	1.48097	4.35144	1.92165e-05	0.000350287	2.36616
DPYSL2	0.0284042	2.39434	4.35104	1.92498e-05	0.000350556	2.36453
LMO2	0.0626352	2.00673	4.35085	1.92651e-05	0.000350556	2.36378
FABP3	0.152846	1.03546	4.35045	1.9298e-05	0.000350848	2.36217
SDHC	-0.0273781	2.79826	-4.3491	1.9409e-05	0.0003525	2.35677
TCL1A	0.178773	0.957353	4.34874	1.94386e-05	0.0003525	2.35534
MRPL21	-0.0291014	2.84802	-4.34873	1.94399e-05	0.0003525	2.35528
DNAJC18	0.0789414	1.51646	4.34515	1.97387e-05	0.000357606	2.34092
HELLS	-0.104097	2.06097	-4.34491	1.97586e-05	0.000357655	2.33997
FBXO31	0.0289951	2.12232	4.34082	2.01054e-05	0.00036342	2.32359
PARVG	0.120679	1.76582	4.34074	2.01121e-05	0.00036342	2.32327
PAIP1	-0.0602541	2.3139	-4.34041	2.014e-05	0.000363607	2.32197
FCHSD2	0.0491908	1.98488	4.33961	2.02086e-05	0.000364528	2.31877
ZNF615	0.0653979	1.819	4.3382	2.03306e-05	0.000366411	2.3131
RUVBL2	-0.0266892	2.076	-4.33775	2.03696e-05	0.000366795	2.3113
MAPK6	-0.0338072	2.14503	-4.33742	2.03982e-05	0.000366856	2.30998
SMTN	0.0852596	2.64057	4.3373	2.04084e-05	0.000366856	2.30951
ASAH2B	-0.0531051	2.20994	-4.3361	2.05124e-05	0.000368407	2.30472
DSN1	-0.0572941	1.75596	-4.33484	2.06226e-05	0.000370065	2.29968
DKK2	0.124389	1.89722	4.33253	2.08263e-05	0.000373397	2.29043
VWF	0.0369864	2.35711	4.33121	2.09437e-05	0.000374975	2.28514
TMOD1	0.14962	1.65398	4.33113	2.09504e-05	0.000374975	2.28484
CCR2	0.0546234	3.27081	4.32844	2.11912e-05	0.000378902	2.27409
TMEM156	0.0733942	2.21765	4.32827	2.12064e-05	0.000378902	2.27341
UCHL3	-0.0332557	2.11672	-4.32435	2.1562e-05	0.000384925	2.25776
LPAR1	0.0529547	2.31687	4.32329	2.16587e-05	0.000386317	2.25355
TIGIT	0.0977945	1.77771	4.32292	2.16933e-05	0.000386602	2.25205
PEX13	-0.0444273	2.14036	-4.32262	2.17207e-05	0.000386758	2.25086
HAPLN1	-0.136477	1.66776	-4.32028	2.19371e-05	0.000390277	2.24154
TWIST2	0.144789	1.12715	4.31776	2.21728e-05	0.000394133	2.23148
SERPINB7	-0.188256	2.10985	-4.31724	2.22213e-05	0.000394656	2.22942
B3GNT3	-0.084443	1.92172	-4.31593	2.2345e-05	0.000396514	2.2242
ITGAX	0.0879142	2.17791	4.31507	2.24268e-05	0.000397625	2.22076
MRPL17	-0.023169	2.29103	-4.31406	2.25226e-05	0.000398982	2.21675
ANLN	-0.134946	1.73527	-4.31383	2.2544e-05	0.000399021	2.21586
SPON2	0.140758	1.80725	4.31333	2.25921e-05	0.000399531	2.21386
EMG1	-0.0305419	2.1466	-4.31302	2.26213e-05	0.000399708	2.21264
CCDC88A	0.132872	1.30617	4.3126	2.26621e-05	0.000400087	2.21094
PLSCR4	0.0416004	2.10615	4.31137	2.27805e-05	0.000401836	2.20604
HMMR	-0.0898943	2.46436	-4.31028	2.28858e-05	0.00040335	2.2017
TSTD1	-0.0590211	2.90883	-4.30879	2.30298e-05	0.000405543	2.1958
MAP3K12	0.0804573	1.63813	4.30761	2.31458e-05	0.00040724	2.19108
SH2B3	0.0433391	2.08135	4.30723	2.31822e-05	0.000407535	2.1896
TRAF3IP3	0.171805	1.13258	4.30646	2.32585e-05	0.00040853	2.18651
TSPAN11	0.0462584	2.22498	4.30573	2.33304e-05	0.000409446	2.1836
FAM83H	-0.0547377	2.16626	-4.30458	2.34438e-05	0.000411089	2.17904
TOM1L1	-0.140076	1.53219	-4.30426	2.34752e-05	0.000411292	2.17778
HNRNPAB	-0.0233663	3.35972	-4.30312	2.35887e-05	0.000412932	2.17325
PRDX1	-0.0185441	3.16501	-4.30181	2.37198e-05	0.000414692	2.16803
EBNA1BP2	-0.0225069	2.27556	-4.30163	2.37376e-05	0.000414692	2.16733
GPD2	-0.102937	1.81979	-4.30151	2.37492e-05	0.000414692	2.16687
FAM104B	0.0731723	1.66396	4.30099	2.38015e-05	0.000415255	2.1648
CHD3	0.0875863	2.04397	4.2994	2.39616e-05	0.000417698	2.15849
LIMS2	0.169733	1.62553	4.29859	2.4044e-05	0.000418782	2.15527
CAP2	0.0732748	1.96305	4.29653	2.42541e-05	0.000422086	2.14708
DUSP1	0.0436225	2.41718	4.29561	2.43486e-05	0.000422954	2.14343
NRSN2	0.0562428	1.91341	4.29545	2.43651e-05	0.000422954	2.14279
PLA2G4C	0.0765549	1.88585	4.29463	2.4449e-05	0.000423545	2.13956
LAIR1	0.0250194	2.86497	4.29452	2.44604e-05	0.000423545	2.13912
SRL	0.129233	1.16075	4.29333	2.45839e-05	0.00042462	2.13438
NFYB	0.101219	1.51905	4.29267	2.46522e-05	0.000425445	2.13177
SSH3	-0.0392914	2.35098	-4.29113	2.48129e-05	0.000427862	2.12566
CCDC138	-0.110994	1.12083	-4.28944	2.49897e-05	0.000430195	2.11899
MAP2K3	-0.040567	3.11913	-4.28921	2.50142e-05	0.000430261	2.11806
ACP1	-0.0329957	2.89315	-4.28881	2.50565e-05	0.000430631	2.11648
NLN	-0.105026	1.32847	-4.28661	2.52901e-05	0.000434286	2.10775
MAPKAP1	-0.0575967	2.79236	-4.28589	2.53663e-05	0.000434879	2.10492
CD226	0.103124	0.741597	4.28438	2.55278e-05	0.000437283	2.09895
CTSK	0.0606615	2.35181	4.28285	2.56931e-05	0.000439751	2.09288
GTF3C3	-0.0296543	2.03457	-4.28251	2.57303e-05	0.000440025	2.09152
ARHGEF15	0.143125	0.879163	4.2789	2.61236e-05	0.000446381	2.07726
TBRG4	-0.0545725	2.85733	-4.2787	2.61458e-05	0.000446394	2.07646
AK4	-0.0789929	3.37065	-4.27782	2.62429e-05	0.000447327	2.07298
SCARF2	0.103154	2.20215	4.27781	2.62436e-05	0.000447327	2.07295
GSTM3	0.102477	1.86833	4.27667	2.63697e-05	0.000448739	2.06845
ERVMER34-1	-0.196071	1.19214	-4.27553	2.64963e-05	0.000450215	2.06394
SAAL1	-0.0337709	1.98712	-4.2755	2.64998e-05	0.000450215	2.06382
CORO2A	-0.0699527	2.79121	-4.27527	2.65253e-05	0.000450278	2.06292
STARD8	0.0923933	1.72071	4.27498	2.65572e-05	0.000450452	2.06179
KCNT2	0.0931238	1.65619	4.27426	2.6638e-05	0.000451452	2.05893
FAM222B	-0.0390908	1.99579	-4.27321	2.67563e-05	0.000453088	2.05477
SSBP1	-0.0218073	2.30216	-4.273	2.67794e-05	0.000453109	2.05395
CSGALNACT1	0.139761	1.44875	4.27235	2.68522e-05	0.000453971	2.0514
TSC22D3	0.0564738	3.36502	4.27206	2.68856e-05	0.000454165	2.05023
ITPR1	0.0803578	1.7794	4.26956	2.71689e-05	0.000458204	2.04038
CERS4	0.164522	1.13844	4.26875	2.72616e-05	0.000459395	2.03718
MRPL12	-0.0403953	2.06983	-4.26736	2.74207e-05	0.0004617	2.03171
IARS2	-0.021626	2.27417	-4.26655	2.75149e-05	0.000462911	2.02848
BPNT1	-0.0829032	1.71312	-4.26633	2.75393e-05	0.00046294	2.02765
C11orf49	-0.0600034	2.68362	-4.26614	2.75613e-05	0.00046294	2.0269
CSRNP1	0.0369886	2.25407	4.26572	2.76103e-05	0.000463389	2.02523
RPL23AP53	0.0767285	1.69235	4.26476	2.77219e-05	0.000464765	2.02144
CSF1R	0.0501172	2.25326	4.26463	2.77372e-05	0.000464765	2.02092
CD69	0.136855	2.29248	4.26337	2.78835e-05	0.000466841	2.01598
CEP41	-0.0644596	2.41504	-4.2631	2.79157e-05	0.000467002	2.01489
CLECL1	0.199519	1.12927	4.26276	2.79558e-05	0.000467296	2.01354
PTK6	-0.107825	2.54703	-4.26063	2.82063e-05	0.000471104	2.00516
PIK3IP1	0.035552	2.22211	4.25853	2.84551e-05	0.000474877	1.99691
RFC5	-0.0486181	2.26223	-4.25748	2.85809e-05	0.000476594	1.99276
NNAT	0.101377	1.65595	4.25715	2.86207e-05	0.000476662	1.99145
FGR	0.0637955	2.84361	4.25706	2.8631e-05	0.000476662	1.99112
LRRC25	0.118	1.94135	4.25648	2.87006e-05	0.000477438	1.98883
PXDN	0.0657728	2.14565	4.25591	2.87693e-05	0.000478145	1.98659
IKZF4	0.129253	1.3605	4.25574	2.87892e-05	0.000478145	1.98594
HOOK2	-0.053157	1.87904	-4.25301	2.91202e-05	0.000482734	1.9752
RGMB	0.103617	1.71568	4.2529	2.91337e-05	0.000482734	1.97476
NUDT6	-0.0753152	2.67395	-4.25289	2.91353e-05	0.000482734	1.97471
EVI2B	0.0796722	2.24279	4.25244	2.91905e-05	0.000483262	1.97293
EFS	0.0980118	1.85314	4.25055	2.94215e-05	0.000486698	1.96552
TNS3	0.0280956	2.30737	4.24905	2.96073e-05	0.000489381	1.95961
COG1	-0.0635395	1.68458	-4.24825	2.97065e-05	0.000489715	1.95646
DUSP3	0.0212846	2.3598	4.24825	2.97068e-05	0.000489715	1.95646
RCOR2	-0.130128	1.48856	-4.24815	2.97184e-05	0.000489715	1.95609
LAMB3	-0.049053	2.66218	-4.24812	2.97219e-05	0.000489715	1.95598
ORC2	-0.0403356	1.90981	-4.24633	2.99458e-05	0.000493012	1.94893
F13A1	0.178566	1.7745	4.24521	3.00863e-05	0.00049474	1.94453
CCNO	-0.10563	1.87739	-4.24509	3.01014e-05	0.00049474	1.94406
NUP37	-0.0340252	2.16743	-4.24492	3.01223e-05	0.00049474	1.94341
BMP8B	0.19048	1.41401	4.24414	3.02216e-05	0.000495979	1.94031
DTX3	0.148229	1.6472	4.24088	3.06353e-05	0.000502371	1.92754
ELOVL6	-0.0774399	2.59353	-4.23872	3.09124e-05	0.000506514	1.91908
AZI2	0.0420103	1.89871	4.23787	3.10222e-05	0.000507912	1.91575
LIG1	-0.0561547	1.77543	-4.23724	3.11039e-05	0.000508848	1.91328
WNT7B	-0.125354	1.96041	-4.23702	3.11326e-05	0.000508916	1.91242
FOLR2	0.149662	1.74445	4.2367	3.11742e-05	0.000509195	1.91116
GFPT1	-0.0346424	2.87227	-4.23647	3.1205e-05	0.000509297	1.91023
GFPT2	0.141639	1.78869	4.23399	3.15285e-05	0.000514172	1.90055
LZTS1	0.156797	1.63924	4.23161	3.18433e-05	0.000518587	1.89121
MRPS17	-0.0285345	2.17333	-4.23157	3.18492e-05	0.000518587	1.89104
CACNA1C	0.0786862	2.27717	4.23137	3.18752e-05	0.000518603	1.89027
PVT1	-0.128276	1.04401	-4.23113	3.19073e-05	0.000518719	1.88933
POLR2D	-0.0515228	1.84643	-4.23006	3.20499e-05	0.00052063	1.88514
STAMBP	-0.0234473	2.89845	-4.22969	3.20989e-05	0.000521017	1.88371
DIP2C	0.0641211	1.84231	4.2285	3.22581e-05	0.000523192	1.87906
SLITRK2	0.108329	0.888203	4.22801	3.23251e-05	0.000523868	1.87711
ATG14	0.0319774	2.03999	4.22693	3.24703e-05	0.000525811	1.8729
FIBIN	0.145612	1.34613	4.22625	3.25627e-05	0.000526896	1.87023
TLR9	0.116462	0.740914	4.22583	3.26195e-05	0.000527404	1.86859
SEH1L	-0.0702111	2.78127	-4.22501	3.27306e-05	0.000528788	1.8654
LRP1	0.0785867	1.92418	4.22413	3.28518e-05	0.000530333	1.86193
F12	-0.0841505	1.99581	-4.22383	3.28917e-05	0.000530564	1.86079
LIFR	0.150612	1.25897	4.2235	3.29374e-05	0.000530889	1.85949
PPFIA1	-0.0487115	3.11068	-4.22298	3.30094e-05	0.000531636	1.85744
KIT	0.105947	2.4562	4.22188	3.31597e-05	0.000533642	1.85317
LAMP5	0.123521	2.05716	4.21997	3.34255e-05	0.000537503	1.84567
SAT2	0.0419823	2.03532	4.21922	3.35292e-05	0.000538752	1.84277
SECISBP2L	0.028116	1.99551	4.21643	3.39208e-05	0.000544623	1.83186
ABI3	0.105415	1.67594	4.21616	3.39588e-05	0.000544811	1.83081
U2SURP	-0.0481119	1.89722	-4.21501	3.41208e-05	0.000546878	1.82634
PXMP2	-0.0621638	2.71664	-4.21469	3.41664e-05	0.000546878	1.82509
PHYHIPL	0.143591	0.870406	4.21469	3.41667e-05	0.000546878	1.82508
SMARCD3	0.0794823	2.62057	4.21381	3.42916e-05	0.000548454	1.82165
IPO4	-0.0582974	1.78089	-4.21241	3.44919e-05	0.000550723	1.81618
COL6A1	0.0689516	2.24285	4.21121	3.46639e-05	0.000552705	1.81151
TICRR	-0.116994	0.969219	-4.20993	3.48488e-05	0.000555226	1.80652
CD79A	0.11861	2.50233	4.20967	3.48866e-05	0.000555401	1.8055
TYMS	-0.0659726	1.98975	-4.20726	3.52373e-05	0.000560554	1.79611
GCK	0.0654099	1.83354	4.20641	3.53618e-05	0.000562104	1.7928
MTUS1	0.0725189	2.85113	4.20503	3.55648e-05	0.000564898	1.78743
MRPL23	-0.0249848	2.26017	-4.2047	3.56128e-05	0.000565228	1.78616
MYO5A	0.107326	1.68321	4.20328	3.58239e-05	0.000568142	1.78061
CADM2	0.104359	0.795835	4.2019	3.60286e-05	0.000570565	1.77527
COX17	-0.019763	2.38657	-4.20188	3.60316e-05	0.000570565	1.77519
TMEM43	0.0216847	2.29725	4.19603	3.69166e-05	0.000584133	1.75241
NSUN2	-0.0227488	2.25894	-4.19529	3.70301e-05	0.000585482	1.74953
RRAGA	0.0222391	2.31812	4.19377	3.72635e-05	0.000588723	1.74363
SLC16A14	0.112064	1.91295	4.19205	3.75301e-05	0.000591605	1.73694
LRRC42	-0.0293801	2.11804	-4.19192	3.75501e-05	0.000591605	1.73644
CLPTM1L	-0.0270138	2.24033	-4.19185	3.756e-05	0.000591605	1.7362
HCLS1	0.0686578	2.11573	4.19085	3.77165e-05	0.000593619	1.73229
SERINC1	0.029462	2.20313	4.19026	3.78081e-05	0.00059461	1.73002
PLK1	-0.121761	1.35215	-4.1898	3.78804e-05	0.000595296	1.72823
CCR7	0.219193	1.56089	4.18931	3.7957e-05	0.000596049	1.72633
IQSEC1	0.0502536	1.95442	4.18821	3.81304e-05	0.000598319	1.72205
WDFY4	0.121333	1.11318	4.18719	3.82915e-05	0.000600392	1.7181
FAM162B	0.111538	1.7298	4.18604	3.84745e-05	0.000602586	1.71362
SLIT2	0.0784339	2.00097	4.18594	3.84895e-05	0.000602586	1.71326
PPA1	-0.0229643	2.45517	-4.18479	3.86739e-05	0.000605016	1.70877
APOOL	-0.0867779	1.55847	-4.18456	3.87096e-05	0.000605118	1.70791
RYR3	0.0952756	0.689754	4.18428	3.87541e-05	0.000605358	1.70683
PKP2	-0.0987086	1.78874	-4.18192	3.91346e-05	0.000610841	1.69766
DNAJC27	0.0698599	1.69851	4.18156	3.91933e-05	0.000611298	1.69625
ATIC	-0.0183446	2.32135	-4.17921	3.95741e-05	0.000616773	1.68718
MRPL13	-0.0272942	2.24615	-4.17854	3.9685e-05	0.000617676	1.68455
PINLYP	0.0997628	1.54585	4.1785	3.96916e-05	0.000617676	1.6844
PRSS12	-0.148436	1.41406	-4.17802	3.97692e-05	0.00061842	1.68257
PLEK	0.0875168	1.97815	4.1769	3.99542e-05	0.000620832	1.67821
DARS2	-0.0504785	1.89966	-4.17628	4.00557e-05	0.000621942	1.67583
RPS15	-0.0190929	3.46013	-4.17522	4.02316e-05	0.000624206	1.67172
AK2	-0.0272714	3.15652	-4.17317	4.05732e-05	0.000628567	1.66379
PCSK5	0.0550051	2.07638	4.17231	4.07177e-05	0.000630335	1.66045
ZCCHC18	0.0836513	1.73299	4.17209	4.07548e-05	0.000630438	1.6596
DNAJC9	-0.0295331	2.14228	-4.17171	4.08186e-05	0.000630955	1.65813
CENPF	-0.102337	1.74319	-4.17049	4.10238e-05	0.000633654	1.65343
MYCBP2	0.0364221	2.05517	4.16708	4.16038e-05	0.000642135	1.64026
DGUOK	-0.0232751	3.26252	-4.16669	4.16714e-05	0.0006427	1.63874
HBB	0.0984329	2.26777	4.16254	4.23891e-05	0.000653142	1.62272
GRTP1	-0.0980281	2.28278	-4.16241	4.24114e-05	0.000653142	1.62223
ASF1B	-0.0904706	1.84473	-4.16155	4.25624e-05	0.000654982	1.61889
BCCIP	-0.0323474	3.2475	-4.15836	4.31248e-05	0.000662653	1.60658
ADM5	0.127349	1.37859	4.15671	4.34177e-05	0.00066666	1.60024
TRAM2	0.0652688	1.95953	4.1557	4.35977e-05	0.000668181	1.59636
MGST1	-0.0695329	3.01186	-4.15562	4.36134e-05	0.000668181	1.59602
NSF	-0.032789	3.26518	-4.1549	4.37428e-05	0.000669668	1.59324
RORB	0.133633	0.848618	4.15459	4.37969e-05	0.000670003	1.59208
UBE2V1	-0.0425942	2.50708	-4.15386	4.39297e-05	0.000670117	1.58924
MS4A7	0.104136	2.65165	4.15372	4.39537e-05	0.000670117	1.58873
DOCK10	0.0688151	1.94052	4.15354	4.39864e-05	0.000670117	1.58803
TOP1MT	-0.0697107	2.76886	-4.15353	4.39892e-05	0.000670117	1.58797
PTPRC	0.0699574	2.22389	4.15348	4.39982e-05	0.000670117	1.58778
CSNK1D	-0.0323788	2.78156	-4.1525	4.41752e-05	0.000671831	1.58402
PLP2	-0.0450745	2.02536	-4.1525	4.41755e-05	0.000671831	1.58401
PLXDC2	0.0678595	2.736	4.15046	4.45476e-05	0.000676993	1.57614
PDE4B	0.0806485	2.55804	4.14996	4.46381e-05	0.000677872	1.57424
SGIP1	0.145467	1.57182	4.14896	4.48227e-05	0.000680177	1.57037
CTIF	0.0712929	1.87601	4.14807	4.49859e-05	0.000682154	1.56697
FGD5	0.0862022	1.94705	4.14735	4.51201e-05	0.00068369	1.56417
SNPH	0.109017	1.16623	4.14608	4.53545e-05	0.00068674	1.55931
PALB2	-0.0571445	1.69578	-4.14426	4.56953e-05	0.000691396	1.5523
PHYHIP	0.119282	0.879263	4.14349	4.58385e-05	0.000693057	1.54936
ENG	0.0557367	2.12297	4.14323	4.5889e-05	0.000693315	1.54833
MED13L	0.0973359	1.65635	4.14187	4.61444e-05	0.000696159	1.54313
RCAN3	-0.0944321	1.40783	-4.14099	4.6311e-05	0.000697878	1.53975
NOB1	-0.0440921	1.85082	-4.14092	4.63256e-05	0.000697878	1.53945
APOF	0.144591	0.711571	4.1392	4.6653e-05	0.000701791	1.53285
HEY2	0.132213	1.58294	4.13741	4.69946e-05	0.000706418	1.52601
PTPRM	0.0528876	1.96689	4.13663	4.71464e-05	0.000708186	1.52299
ZFP90	0.028933	2.06084	4.13636	4.71971e-05	0.000708434	1.52198
CCDC8	0.150933	1.26935	4.13524	4.74149e-05	0.000711189	1.51767
EFEMP2	0.0605019	2.18441	4.13423	4.76105e-05	0.000713091	1.51381
CENPL	-0.0937023	1.52123	-4.13393	4.76696e-05	0.000713461	1.51265
GUF1	-0.0751602	1.64479	-4.13221	4.80067e-05	0.00071799	1.50604
MAP3K3	0.0697401	2.30218	4.13058	4.83277e-05	0.00072227	1.49979
LSM12	-0.0387802	2.65259	-4.12888	4.86657e-05	0.000726274	1.49326
SCUBE2	0.149848	1.69135	4.12686	4.90691e-05	0.000731768	1.48552
TEKT3	0.14117	0.846893	4.126	4.92409e-05	0.000733276	1.48225
DICER1	0.0448372	2.83537	4.12239	4.99726e-05	0.000743638	1.46843
NGEF	-0.103673	1.67579	-4.12159	5.01353e-05	0.000744991	1.46538
CD209	0.196361	1.29065	4.12029	5.04031e-05	0.000748434	1.46039
LY86	0.0783049	1.97856	4.11852	5.07689e-05	0.000752755	1.45361
AP3S1	-0.0394092	2.10403	-4.11842	5.07886e-05	0.000752755	1.45325
CACNB2	0.0594554	2.40599	4.11827	5.08201e-05	0.000752755	1.45267
GGA2	0.0383975	1.93859	4.11788	5.0902e-05	0.000752755	1.45116
FERMT1	-0.0959991	1.94172	-4.11784	5.09101e-05	0.000752755	1.45101
GREM2	0.147505	0.914265	4.11783	5.09118e-05	0.000752755	1.45098
PRMT1	-0.0319709	2.08905	-4.1175	5.09798e-05	0.000753082	1.44973
FIP1L1	-0.0278815	2.20109	-4.11737	5.10066e-05	0.000753082	1.44924
INPP5D	0.0626815	2.2174	4.11646	5.11957e-05	0.000755167	1.44577
GCDH	-0.0448442	2.42551	-4.11635	5.12206e-05	0.000755167	1.44531
LRP11	-0.0395878	2.05043	-4.11554	5.13902e-05	0.000757129	1.44222
C1QTNF4	0.118939	0.781928	4.11405	5.17018e-05	0.000761179	1.43655
PTPRB	0.076806	1.6413	4.11297	5.19295e-05	0.000763989	1.43244
MSANTD2	0.0761873	2.07586	4.11185	5.21688e-05	0.000766947	1.42813
MRPS34	-0.0420006	1.86658	-4.11168	5.22044e-05	0.000766947	1.42749
KATNAL1	0.0584672	2.36154	4.11114	5.23202e-05	0.000768104	1.42541
ATM	0.0449928	2.74579	4.11027	5.25061e-05	0.000770287	1.42209
RANGRF	0.162233	1.13193	4.10952	5.26655e-05	0.00077208	1.41925
APRT	-0.0284811	2.87044	-4.10784	5.30281e-05	0.000776299	1.41282
CEP19	0.0362513	2.89439	4.10765	5.30677e-05	0.00077633	1.41212
TSPAN4	0.0495661	3.06021	4.10394	5.38766e-05	0.000787608	1.39795
TNFAIP8L2	0.144725	0.98225	4.10238	5.42182e-05	0.000792044	1.39203
BRSK2	0.126311	1.08025	4.09902	5.49657e-05	0.000801834	1.37921
NREP	0.0461939	2.21832	4.09827	5.5132e-05	0.000803695	1.37638
SNRPG	-0.0154247	2.46883	-4.09557	5.57414e-05	0.000812008	1.36608
HAS1	0.16641	0.880352	4.09538	5.57829e-05	0.000812042	1.36539
CALCOCO1	0.0685833	1.77415	4.09513	5.58398e-05	0.000812301	1.36443
ACTL6A	-0.0286609	2.84318	-4.09238	5.64682e-05	0.000820867	1.35395
BCYRN1	0.046395	2.23359	4.09211	5.65296e-05	0.000821183	1.35293
EXOSC2	-0.0538758	1.65669	-4.08976	5.70713e-05	0.000828473	1.344
ASPH	-0.10187	2.25038	-4.08666	5.77942e-05	0.000838379	1.33222
CD5	0.18093	0.963084	4.08575	5.80081e-05	0.000840844	1.32876
KIAA1191	-0.0169903	2.88603	-4.08559	5.80451e-05	0.000840844	1.32816
SPOP	0.0247009	2.48361	4.08448	5.83058e-05	0.000844031	1.32397
CNR1	0.120798	1.15898	4.08243	5.87927e-05	0.000850136	1.31618
TGM2	-0.0729632	3.06177	-4.08236	5.88095e-05	0.000850136	1.31591
LRRN2	0.0640364	2.43393	4.0819	5.89202e-05	0.000850958	1.31415
RFXANK	-0.0343965	2.97423	-4.08178	5.89484e-05	0.000850958	1.3137
PPP4C	-0.0215159	2.27239	-4.08104	5.91264e-05	0.000852514	1.31088
TLR4	0.141841	1.32792	4.08095	5.91464e-05	0.000852514	1.31056
ANGPTL2	0.0602352	2.20602	4.08081	5.91795e-05	0.000852514	1.31004
ZAP70	0.0753521	2.05476	4.07958	5.94753e-05	0.000855465	1.30537
NKX3-2	0.110768	1.8127	4.07945	5.95081e-05	0.000855465	1.30486
RANBP9	0.137249	1.30044	4.07898	5.96196e-05	0.000855982	1.3031
STK32B	0.144831	1.44163	4.07896	5.96266e-05	0.000855982	1.30299
CRTAC1	0.210548	1.19142	4.07757	5.99625e-05	0.000859398	1.29774
SIRT7	-0.0867613	1.65406	-4.07746	5.99888e-05	0.000859398	1.29732
ZNF649	0.130723	1.41214	4.07614	6.03112e-05	0.00086342	1.29231
TSPAN18	0.104145	2.14081	4.07372	6.0904e-05	0.000871305	1.28315
ZBTB47	0.0996577	1.50475	4.07339	6.09847e-05	0.000871858	1.28191
TMEM86A	0.089123	1.38274	4.07285	6.1118e-05	0.000873162	1.27987
COPB1	-0.0201964	2.29826	-4.07251	6.12026e-05	0.00087377	1.27857
SLC35A3	-0.0418748	2.1157	-4.07201	6.13271e-05	0.000874945	1.27667
RCOR3	0.0246217	2.10815	4.07135	6.14894e-05	0.000876055	1.2742
F11R	-0.123267	1.6364	-4.07022	6.17719e-05	0.000878872	1.26991
EHF	-0.127708	1.65692	-4.06977	6.18844e-05	0.000879266	1.2682
MYOZ3	0.150098	1.51087	4.06851	6.21994e-05	0.000882963	1.26345
GRSF1	-0.0189788	2.19218	-4.06839	6.22296e-05	0.000882963	1.263
OASL	-0.112737	2.344	-4.06731	6.25023e-05	0.000885994	1.2589
FAM172A	0.0427306	2.61972	4.06704	6.25714e-05	0.000885994	1.25787
CALM1	0.0179269	2.39503	4.06665	6.26698e-05	0.000886783	1.2564
EPB41L2	0.0700705	2.45809	4.06499	6.30916e-05	0.000892142	1.25012
DEPDC1B	-0.123252	2.08148	-4.06424	6.32812e-05	0.000894214	1.24731
BOLA3	-0.0203137	3.06446	-4.06383	6.33865e-05	0.000895092	1.24576
ANP32AP1	-0.0479256	1.84292	-4.06336	6.35075e-05	0.00089619	1.24397
SAMD3	0.0979333	2.12438	4.06303	6.35932e-05	0.000896789	1.24271
NXPH3	0.119395	0.836167	4.06003	6.43681e-05	0.0009071	1.23138
NEFH	0.0898125	1.4195	4.05974	6.44433e-05	0.000907543	1.23029
CDK17	0.0848259	1.37631	4.0594	6.45316e-05	0.000907555	1.229
TOX	0.174618	1.12415	4.05249	6.63541e-05	0.000932554	1.20294
RAD54L2	0.039155	1.97751	4.05209	6.64607e-05	0.00093342	1.20144
STAP2	-0.0800035	2.96698	-4.05065	6.68474e-05	0.000938215	1.19601
FUBP1	-0.102231	1.45081	-4.04994	6.70397e-05	0.000940278	1.19333
MRAP	0.12772	1.40549	4.04958	6.71367e-05	0.000941002	1.19197
TOR4A	-0.0655331	1.93374	-4.04856	6.74118e-05	0.000944221	1.18815
ZNF428	0.0193709	2.36816	4.04825	6.74971e-05	0.000944777	1.18697
TUBB4B	-0.0357688	2.2774	-4.04715	6.77952e-05	0.000947671	1.18284
IPO9	-0.0354831	1.85764	-4.04621	6.80538e-05	0.000950645	1.17928
ERCC6L	-0.106549	1.74171	-4.04481	6.84379e-05	0.000955367	1.17402
CD33	0.161439	1.29794	4.0435	6.87987e-05	0.000959707	1.1691
PSMD3	-0.0428095	1.80807	-4.04335	6.88413e-05	0.000959707	1.16852
SNHG9	0.0728625	1.94149	4.0413	6.94097e-05	0.000966906	1.16083
MPHOSPH8	0.0310691	1.92055	4.04103	6.94857e-05	0.000966906	1.1598
BVES	0.0667544	2.08255	4.04099	6.94975e-05	0.000966906	1.15965
NCKAP1	-0.0773704	2.48313	-4.04046	6.96452e-05	0.000968312	1.15766
MFSD3	-0.037932	2.12547	-4.0393	6.9971e-05	0.000972189	1.15329
SQLE	-0.0567747	2.74142	-4.0372	7.05641e-05	0.000979773	1.1454
DNTTIP1	-0.0339278	2.20821	-4.03688	7.06543e-05	0.00098037	1.14421
ANKRD22	-0.0731735	2.75121	-4.03666	7.07151e-05	0.000980557	1.1434
ZBTB16	0.157218	2.63992	4.03603	7.08959e-05	0.000982409	1.14101
CD52	0.0808512	2.08369	4.03547	7.10546e-05	0.000983949	1.13892
KCNJ5	0.0833338	1.67424	4.03273	7.18409e-05	0.000994175	1.12863
RPL8	-0.0788018	1.82148	-4.03198	7.20584e-05	0.00099652	1.1258
SIRPA	0.0512031	2.76028	4.03087	7.23797e-05	0.0010003	1.12164
CHSY3	0.0876923	1.90862	4.03056	7.24696e-05	0.00100087	1.12048
CDT1	-0.139677	1.5899	-4.02997	7.26398e-05	0.00100256	1.11829
ANKRD46	0.0330578	1.9895	4.02921	7.28615e-05	0.00100495	1.11544
C16orf89	0.142269	0.996228	4.0278	7.32758e-05	0.0010093	1.11014
ST3GAL3	0.0577606	2.19602	4.02754	7.33509e-05	0.0010093	1.10918
FAM110C	-0.0939539	0.973856	-4.02754	7.33521e-05	0.0010093	1.10916
ARMCX1	0.0940698	2.4918	4.02747	7.33718e-05	0.0010093	1.10891
DUSP26	0.163707	1.40577	4.02628	7.37244e-05	0.00101348	1.10443
DNAJC7	-0.0194461	2.12169	-4.026	7.38053e-05	0.00101392	1.1034
MAFB	0.0548515	2.16426	4.02516	7.40556e-05	0.00101668	1.10024
EFNB3	0.161819	1.3821	4.02353	7.45413e-05	0.00102266	1.09413
ASPA	0.117268	0.986808	4.02336	7.45897e-05	0.00102266	1.09352
DKK3	0.035724	3.27402	4.02275	7.47749e-05	0.00102452	1.0912
HRC	0.115006	1.00329	4.02212	7.49632e-05	0.00102643	1.08885
EGR1	0.0453988	2.32971	4.02031	7.55072e-05	0.00103319	1.08209
ZDHHC13	-0.0500134	2.7643	-4.01938	7.57883e-05	0.00103435	1.07861
FMOD	0.0576695	2.08284	4.01937	7.57913e-05	0.00103435	1.07858
APOE	0.0614243	2.36112	4.01893	7.59266e-05	0.00103484	1.07691
KAZALD1	0.110942	1.47142	4.01856	7.60377e-05	0.00103499	1.07554
CORO1A	0.0766423	1.96718	4.01756	7.63447e-05	0.00103849	1.07178
SLCO2A1	0.0777457	2.15755	4.01718	7.64608e-05	0.00103876	1.07036
PYCARD	-0.0458193	2.75098	-4.01716	7.64646e-05	0.00103876	1.07031
ADAMTS5	0.146501	1.04867	4.01688	7.65517e-05	0.00103902	1.06925
PAWR	-0.0552836	1.79401	-4.01677	7.65843e-05	0.00103902	1.06885
NUDT19	-0.092774	0.855057	-4.01627	7.6738e-05	0.00104043	1.06697
HNRNPL	-0.0343494	2.12787	-4.01525	7.70535e-05	0.00104402	1.06314
CTTN	-0.0316242	3.12236	-4.01442	7.73071e-05	0.00104677	1.06007
NLGN3	0.10741	0.727086	4.01145	7.82305e-05	0.00105859	1.04897
RBM25	0.0261363	2.19076	4.01054	7.85157e-05	0.00106175	1.04557
WDR86	0.175381	1.43121	4.01037	7.85704e-05	0.0010618	1.04491
RNF126	-0.0342046	2.61079	-4.00954	7.88325e-05	0.00106396	1.0418
EIF3I	-0.0211508	2.34149	-4.00617	7.9898e-05	0.00107764	1.02925
PIGO	-0.0494613	2.78548	-4.006	7.99545e-05	0.0010777	1.02859
ZNF287	0.0957065	0.741393	4.00576	8.00302e-05	0.00107802	1.02771
SGSM2	0.0411193	2.18858	4.00504	8.02613e-05	0.00108043	1.02501
KCTD20	0.0364355	2.11213	4.00482	8.03315e-05	0.00108067	1.0242
DLG3	-0.0571549	2.48916	-4.00349	8.07584e-05	0.00108571	1.01924
PDK4	0.0808073	2.12206	4.00324	8.08376e-05	0.00108607	1.01833
VKORC1L1	-0.0285805	2.05585	-4.00283	8.09709e-05	0.00108716	1.01679
FGD3	0.0591578	1.96412	4.00199	8.12434e-05	0.00109011	1.01365
MTX1	-0.0329508	2.66593	-4.00054	8.17128e-05	0.0010957	1.00826
MITD1	-0.0302445	2.03392	-4.00009	8.18614e-05	0.00109698	1.00657
RNPS1	-0.0294159	2.61429	-3.99981	8.19539e-05	0.00109752	1.00551
WT1-AS	0.108921	0.878525	3.99907	8.2195e-05	0.00110003	1.00277
SNRPC	-0.0265292	2.80407	-3.99873	8.23077e-05	0.00110064	1.00149
RUSC2	0.094816	1.72297	3.99857	8.2357e-05	0.00110064	1.00093
RAB23	0.0515651	2.96441	3.99845	8.23994e-05	0.00110064	1.00045
CLOCK	0.0331581	2.53971	3.99626	8.31197e-05	0.00110926	0.992313
SH2D1A	0.0740476	1.74315	3.99606	8.31854e-05	0.00110926	0.991575
SIAE	-0.0902939	1.66618	-3.99593	8.32305e-05	0.00110926	0.991068
MB21D2	0.051129	1.92603	3.99584	8.32588e-05	0.00110926	0.99075
SMAD7	0.0645813	2.43416	3.99495	8.35551e-05	0.00111249	0.987432
DTX2	-0.0453539	2.7858	-3.99373	8.39618e-05	0.00111719	0.982895
CCDC50	0.0346795	3.06779	3.99343	8.40625e-05	0.00111782	0.981774
GNG5	-0.0285605	2.08215	-3.99206	8.45221e-05	0.00112321	0.976681
WIPF1	0.0923136	2.5946	3.99143	8.47354e-05	0.0011252	0.974326
PDGFRB	0.0377879	2.37422	3.9913	8.47802e-05	0.0011252	0.973832
RFC3	-0.0708313	2.35202	-3.9899	8.52514e-05	0.00113073	0.968653
CDK2	-0.0504822	2.34603	-3.9876	8.60364e-05	0.00113968	0.960091
MGAT1	0.020916	2.29458	3.98729	8.61434e-05	0.00114037	0.95893
MMP2	0.155081	1.54258	3.98696	8.6257e-05	0.00114114	0.957699
GALNT15	0.172894	1.06005	3.98621	8.65127e-05	0.00114371	0.954934
SCHIP1	0.120706	1.58186	3.98607	8.6561e-05	0.00114371	0.954413
PLCL1	0.081038	1.80357	3.98567	8.67001e-05	0.00114482	0.952913
GAMT	0.0708894	2.78518	3.98396	8.7292e-05	0.0011519	0.946557
S100A14	-0.0898658	1.97317	-3.98313	8.7578e-05	0.00115494	0.943502
HTR2A	0.149939	1.10417	3.9821	8.79392e-05	0.00115823	0.939657
MRPL11	-0.0303668	2.99874	-3.98156	8.81285e-05	0.00115995	0.937649
ZDHHC17	0.0407184	1.80847	3.98133	8.82064e-05	0.00115995	0.936824
PDCD6	-0.019982	2.32545	-3.98124	8.82374e-05	0.00115995	0.936495
MFSD8	-0.0455406	2.03178	-3.98083	8.83812e-05	0.0011611	0.934974
RREB1	-0.0588493	2.51644	-3.98002	8.86679e-05	0.00116413	0.931949
LSG1	-0.0440302	1.8396	-3.97951	8.88471e-05	0.00116533	0.930064
UBP1	0.0195265	2.16914	3.97944	8.88712e-05	0.00116533	0.92981
ALDH3B2	-0.163505	2.19491	-3.97921	8.89537e-05	0.00116567	0.928943
BCAT2	-0.0344368	2.03994	-3.97774	8.94756e-05	0.00117177	0.92348
HIC1	0.109081	1.4016	3.97663	8.9868e-05	0.00117616	0.919393
TMEM41A	-0.0673159	1.85817	-3.97625	9.00044e-05	0.00117721	0.917976
GDF11	0.0633404	2.2157	3.97533	9.03352e-05	0.00118079	0.91455
MARK1	0.119089	1.26707	3.97503	9.04427e-05	0.00118113	0.91344
PIK3CD	0.0738035	1.65258	3.97494	9.04748e-05	0.00118113	0.913109
MLX	-0.0558728	2.29379	-3.97447	9.06423e-05	0.00118257	0.911381
COL15A1	0.0759419	2.12482	3.97417	9.0752e-05	0.00118326	0.910251
RPS24	-0.0211135	3.05571	-3.97324	9.10857e-05	0.00118612	0.906824
PPDPF	-0.0506164	2.05719	-3.97293	9.11984e-05	0.00118684	0.905669
AIF1L	0.0868289	2.51402	3.97224	9.14491e-05	0.00118927	0.903106
RIPK4	-0.0554446	1.96508	-3.9721	9.15003e-05	0.00118927	0.902583
MIS12	0.028994	2.08594	3.97176	9.16225e-05	0.00118962	0.901336
LILRB5	0.0946763	2.00658	3.97171	9.16413e-05	0.00118962	0.901145
PPP3CC	0.0536088	1.9296	3.97105	9.1882e-05	0.00119199	0.898696
TGFA	-0.0606605	2.67665	-3.97073	9.19954e-05	0.00119272	0.897544
ESPN	-0.184767	1.41649	-3.97008	9.22348e-05	0.00119497	0.895117
BEX4	0.0801028	2.16204	3.96994	9.22842e-05	0.00119497	0.894617
CMC1	-0.0469932	1.92146	-3.96835	9.28691e-05	0.00120179	0.888717
LGALSL	-0.0806722	1.74223	-3.96571	9.38438e-05	0.00121365	0.878969
PAPPA	0.109417	1.77238	3.96285	9.49148e-05	0.00122674	0.868374
DIAPH1	-0.0231336	2.81428	-3.96255	9.50268e-05	0.00122742	0.867273
NME1-NME2	-0.030289	2.85458	-3.96082	9.56785e-05	0.00123507	0.860892
PLCXD3	0.175974	1.38499	3.9595	9.61821e-05	0.0012408	0.855992
GAR1	-0.0281974	3.3292	-3.95765	9.68873e-05	0.00124912	0.849172
FLNA	0.0703883	2.01951	3.95686	9.71898e-05	0.00125224	0.846261
VPS35	-0.0180517	2.30017	-3.95661	9.72854e-05	0.00125269	0.845344
CLMP	0.169013	1.47551	3.95434	9.81628e-05	0.00126321	0.836963
SENP7	0.0443518	2.28668	3.95395	9.83133e-05	0.00126392	0.835533
MIR802	-0.0673968	0.642358	-3.95388	9.83401e-05	0.00126392	0.835278
PRR13	-0.0394371	2.77817	-3.95216	9.90112e-05	0.00127176	0.828931
NSMAF	0.022933	2.07097	3.95082	9.95386e-05	0.00127774	0.823972
CCDC110	0.133658	0.956513	3.95016	9.97958e-05	0.00128025	0.821563
SPAG5	-0.106793	1.08776	-3.94994	9.98842e-05	0.00128059	0.820737
CIB1	-0.0182063	2.48155	-3.9495	0.000100056	0.00128132	0.819133
SH3RF2	-0.0598166	1.90626	-3.94938	0.000100106	0.00128132	0.818663
PAFAH1B3	-0.0384574	2.15929	-3.94932	0.000100127	0.00128132	0.818475
AGTR1	0.126081	2.0883	3.94751	0.000100847	0.0012888	0.811787
CARTPT	0.144875	0.973445	3.94744	0.000100873	0.0012888	0.81154
SFT2D1	-0.0254118	2.29503	-3.94727	0.000100941	0.0012888	0.810915
ENOPH1	-0.0216222	2.18716	-3.94723	0.000100959	0.0012888	0.810746
FBXO11	0.0154076	2.90805	3.94662	0.0001012	0.00129107	0.808527
CPZ	0.0961244	2.56832	3.94624	0.000101353	0.00129145	0.80711
NINJ2	0.0552382	2.0536	3.94604	0.000101433	0.00129167	0.806376
CNNM4	-0.133643	1.41718	-3.94238	0.000102905	0.00130887	0.792929
UBE2E2	0.0450037	2.13902	3.94222	0.000102972	0.00130887	0.792326
C3orf18	0.121426	1.09417	3.94222	0.000102973	0.00130887	0.792313
IFNAR1	0.0288021	2.01949	3.94016	0.00010381	0.0013187	0.784758
EIF4EBP1	-0.08536	1.54985	-3.93839	0.000104538	0.00132714	0.778237
MAGOH	-0.0272295	2.07541	-3.93768	0.000104833	0.00133006	0.775615
CA12	-0.144487	2.52748	-3.93721	0.000105026	0.00133169	0.773898
ARRB1	0.0525745	2.88741	3.93676	0.000105213	0.00133326	0.772235
MFAP5	0.0877663	2.15128	3.93491	0.000105982	0.00134189	0.765444
DNAH11	-0.102263	0.845713	-3.93481	0.000106024	0.00134189	0.765075
KRT6C	-0.286742	1.12903	-3.93458	0.000106117	0.00134226	0.764249
PFKP	-0.036041	2.51538	-3.93435	0.000106214	0.00134266	0.763401
ACOT8	-0.065597	1.66535	-3.93284	0.000106847	0.00134984	0.757859
HTRA1	0.0411533	2.36456	3.93145	0.000107432	0.0013564	0.752765
NPY	0.236631	1.14034	3.92992	0.00010808	0.00136376	0.747152
SLC7A6	0.134403	2.00235	3.92837	0.000108743	0.00137129	0.741448
ROR2	0.0886847	1.88059	3.92815	0.000108838	0.00137165	0.740636
TNFRSF6B	-0.204213	1.62123	-3.9273	0.000109202	0.00137513	0.737523
ASAP3	0.0471299	2.03234	3.92719	0.000109247	0.00137513	0.737137
MAMLD1	0.0792033	1.68107	3.92671	0.000109452	0.00137688	0.735385
NOC4L	-0.0553265	2.54059	-3.92631	0.000109625	0.00137776	0.733909
ARRB2	0.0948329	1.76231	3.92624	0.000109655	0.00137776	0.733662
TMEM119	0.0880086	2.194	3.92587	0.000109816	0.00137886	0.732289
SFN	-0.0911158	2.10303	-3.92573	0.000109875	0.00137886	0.731787
RHOQ	0.033954	2.5632	3.92535	0.00011004	0.00138009	0.730388
NUP205	-0.0224279	2.13795	-3.92425	0.000110517	0.00138524	0.726351
CHMP1B	-0.0361914	2.19139	-3.92406	0.000110597	0.0013854	0.725679
NDFIP2	-0.0262182	2.28051	-3.92352	0.000110834	0.00138753	0.723683
COQ9	-0.0233869	2.15071	-3.92315	0.000110995	0.00138871	0.722327
STAT2	0.0236515	2.33949	3.92289	0.000111107	0.00138927	0.721387
LRRC49	0.0779167	1.66631	3.9224	0.000111322	0.00139113	0.719582
ANKRD39	-0.0399298	1.86021	-3.92156	0.00011169	0.00139488	0.716509
CBX7	0.0501589	2.01815	3.92097	0.000111948	0.00139727	0.714352
CRTC3	0.0280363	2.15014	3.92019	0.000112293	0.00140072	0.711486
LILRB1	0.0316197	2.6557	3.91993	0.000112407	0.00140131	0.710537
ITSN1	0.0405527	2.76526	3.91791	0.000113301	0.00141161	0.703149
ISLR	0.0662303	2.71661	3.91623	0.000114051	0.00142009	0.697001
MEF2D	0.0337337	2.07966	3.91521	0.000114508	0.00142492	0.693271
KLRG1	0.0875666	1.71644	3.91504	0.000114581	0.00142499	0.692672
CCSER2	0.046851	2.58488	3.91395	0.000115072	0.00143024	0.688684
RAX2	0.0809198	2.43576	3.91368	0.000115196	0.00143092	0.687682
KYNU	-0.0803237	2.70378	-3.91278	0.000115603	0.00143511	0.684394
AHCY	-0.0262283	2.30082	-3.91153	0.000116172	0.00144131	0.67982
JUN	0.0344492	2.33008	3.90872	0.000117457	0.00145638	0.669559
APOD	0.081276	2.38073	3.90836	0.000117624	0.00145758	0.668238
PLSCR1	-0.0953009	1.73288	-3.9065	0.000118481	0.00146645	0.661465
SPTAN1	0.0281785	2.19254	3.90576	0.000118824	0.00146982	0.65877
NUDT1	-0.038593	2.56851	-3.90533	0.000119023	0.00147141	0.657208
DSG3	-0.234559	1.36049	-3.9051	0.000119134	0.0014719	0.656343
RNF130	0.0347156	2.13877	3.904	0.000119648	0.00147736	0.652333
ZNF582	0.089376	0.808305	3.90351	0.000119877	0.00147931	0.650548
CHAF1B	-0.0917253	1.60173	-3.90299	0.000120121	0.00148144	0.648653
ELOVL1	-0.0314824	2.02153	-3.90204	0.000120567	0.00148606	0.645197
HMBS	-0.0431521	2.68612	-3.90178	0.000120688	0.00148667	0.64426
COX5A	-0.0155565	2.43981	-3.90162	0.000120766	0.00148675	0.64366
TMEM47	0.0537909	2.18595	3.9007	0.000121201	0.00149111	0.640306
MCOLN1	0.0393943	2.00674	3.90056	0.000121264	0.00149111	0.63982
ZNF559	0.0756825	1.75492	3.90027	0.000121403	0.00149193	0.638756
CSPG4	0.124759	1.69421	3.8999	0.00012158	0.00149311	0.637397
AKAP13	0.0408523	2.72758	3.89977	0.000121642	0.00149311	0.636918
KCNN3	0.0816843	1.60403	3.89929	0.00012187	0.00149502	0.635175
MRPS35	-0.043784	2.09466	-3.89769	0.000122634	0.0015035	0.629349
NDUFB3	-0.0176914	3.08064	-3.89568	0.000123602	0.00151447	0.622023
ARHGEF17	0.085527	1.78558	3.89265	0.00012507	0.00153058	0.61102
KCNIP3	0.0948369	2.01669	3.89251	0.000125138	0.00153058	0.610509
LUM	0.0610743	3.03694	3.8912	0.000125781	0.00153566	0.605739
SUN1	-0.0326344	2.0971	-3.89114	0.00012581	0.00153566	0.605517
AUTS2	0.0377967	2.13868	3.89106	0.000125849	0.00153566	0.60523
CCDC102A	0.0653704	1.92218	3.89089	0.000125932	0.00153576	0.604616
MTX2	-0.0253175	2.89134	-3.88993	0.000126405	0.00154062	0.601124
DACT1	0.0722087	2.67134	3.88754	0.000127589	0.00155414	0.592435
NXPE3	0.0897762	0.794832	3.88729	0.000127713	0.00155474	0.591531
GPNMB	0.0643326	2.89938	3.88655	0.000128084	0.00155834	0.58883
MMP23B	0.0541846	2.50223	3.88631	0.000128204	0.00155889	0.587955
NUP155	-0.0362669	2.18986	-3.88592	0.000128397	0.00156032	0.586551
PIP4K2A	0.0323421	3.08958	3.88478	0.000128969	0.00156636	0.582409
EML3	0.0301013	2.18712	3.88436	0.000129181	0.00156801	0.580884
SLC17A7	0.0926239	0.911094	3.88356	0.000129585	0.00157199	0.577971
HDAC1	-0.0226128	2.4116	-3.88185	0.000130451	0.00158158	0.571764
P2RY8	0.125117	1.6273	3.87946	0.000131669	0.00159535	0.563103
MPP5	-0.0380897	1.92341	-3.87932	0.000131741	0.00159535	0.562595
SPA17	-0.0501631	1.96121	-3.8786	0.00013211	0.00159889	0.55999
MAGEE1	0.0678235	2.18914	3.87802	0.00013241	0.00160158	0.557881
PRDM14	-0.0560116	1.43348	-3.87734	0.000132757	0.00160484	0.555441
CMSS1	-0.0332404	2.64937	-3.87589	0.00013351	0.001613	0.550173
SELE	0.103079	1.84807	3.87554	0.000133689	0.00161423	0.548922
PKNOX2	0.137433	1.18804	3.87425	0.000134362	0.00162141	0.544244
FLNC	0.0958044	2.10548	3.8736	0.000134703	0.00162442	0.541884
SRPK1	-0.0291818	2.11822	-3.87348	0.000134768	0.00162442	0.541431
NCAPD3	-0.098246	1.51316	-3.87323	0.000134897	0.00162503	0.540546
NIF3L1	-0.0175478	2.20777	-3.87205	0.000135519	0.00162972	0.536255
EMILIN1	0.0843035	1.99596	3.87204	0.000135522	0.00162972	0.53624
MAPT	0.0577207	2.28388	3.87002	0.000136589	0.00164161	0.528929
NMB	-0.0679899	1.88821	-3.86912	0.000137069	0.00164642	0.525662
ARHGDIB	0.0211727	2.45597	3.86859	0.000137351	0.00164885	0.52375
BLMH	0.0395603	1.95464	3.86828	0.000137516	0.00164988	0.522631
KCNK3	0.091127	1.68527	3.86763	0.000137864	0.0016531	0.520276
WT1	0.0965205	1.65919	3.86737	0.000138003	0.0016538	0.519341
CERK	0.0366071	2.37162	3.86715	0.000138119	0.00165391	0.518555
TMEM69	-0.0250269	2.71966	-3.86668	0.000138373	0.00165537	0.516846
TSPYL5	0.134552	1.69644	3.86639	0.000138528	0.00165627	0.515803
DPAGT1	-0.0363622	2.56726	-3.86531	0.000139112	0.00166218	0.511884
SASH3	0.115271	1.66786	3.86518	0.000139182	0.00166218	0.511413
CEP89	-0.0879717	1.50703	-3.86498	0.000139292	0.00166253	0.510682
CKAP5	-0.0356707	2.49037	-3.86474	0.000139418	0.00166307	0.509841
RNF141	-0.0415719	1.89361	-3.86247	0.000140655	0.00167687	0.50161
FLRT2	0.117961	1.80321	3.8623	0.000140745	0.00167697	0.501018
USP13	0.0533606	2.41361	3.86127	0.000141311	0.00168275	0.49728
AMMECR1	-0.0477367	2.66665	-3.85928	0.000142406	0.00169482	0.490093
BDKRB1	0.147169	1.14409	3.85809	0.00014306	0.00170162	0.485826
LRP3	0.0557256	2.09676	3.85661	0.000143882	0.00171042	0.480492
STK38L	0.0787927	1.71975	3.85635	0.00014403	0.0017112	0.479532
C16orf92	0.0997431	1.13812	3.85406	0.000145312	0.00172447	0.471283
SARM1	0.110715	1.50018	3.85406	0.000145313	0.00172447	0.471277
ACAT2	-0.044955	2.34534	-3.85104	0.000147018	0.00174271	0.460415
PRKD3	0.0982695	1.26124	3.85063	0.000147257	0.00174455	0.458903
POP7	-0.0438095	1.96388	-3.84982	0.000147719	0.00174758	0.455987
RAI2	0.0957574	1.67179	3.84976	0.000147749	0.00174758	0.455795
TSPAN2	0.127931	1.95281	3.84973	0.000147766	0.00174758	0.45569
PCDHB4	0.141198	1.49924	3.8487	0.000148357	0.00175357	0.451976
ST8SIA4	0.0710386	2.62319	3.84839	0.000148534	0.00175412	0.450865
ARPC3	-0.0246175	2.36499	-3.84833	0.000148573	0.00175412	0.45062
HERC6	-0.0643799	2.00665	-3.84789	0.000148822	0.00175607	0.449059
MRPL42	-0.0423978	2.59045	-3.84762	0.000148976	0.00175689	0.448096
PCDH1	-0.0816102	1.91995	-3.84695	0.000149363	0.00176021	0.445686
COL4A2	0.0483498	2.1569	3.84684	0.000149428	0.00176021	0.445281
LST1	0.0859445	2.97418	3.84598	0.000149928	0.0017651	0.442168
RPP38	-0.0586596	2.05958	-3.84501	0.000150488	0.00177	0.438701
AIMP2	-0.0211859	2.22776	-3.84497	0.000150514	0.00177	0.438535
STX17	-0.0859377	1.29051	-3.84427	0.000150922	0.00177279	0.436015
PMS2	-0.0508701	2.28862	-3.84427	0.000150923	0.00177279	0.436011
ITGAL	0.159283	1.3927	3.84231	0.000152068	0.00178522	0.42898
NRARP	-0.0842396	1.60468	-3.83914	0.000153939	0.00180515	0.417597
TNFSF14	0.0558973	2.62621	3.83879	0.000154145	0.00180553	0.416349
COPZ1	-0.0240624	2.20792	-3.83702	0.000155206	0.00181693	0.409966
MRPS24	-0.0186518	2.26728	-3.83633	0.000155619	0.00182073	0.407497
PCNA	-0.0527194	2.63665	-3.83571	0.000155992	0.00182407	0.405264
CIDEA	0.169293	1.01171	3.83476	0.000156561	0.00182866	0.401877
MTFR1L	0.0515153	1.72888	3.83443	0.000156765	0.00183001	0.400666
HES2	-0.145193	1.74178	-3.83383	0.000157125	0.00183255	0.398529
RORA	0.0649217	3.21121	3.83378	0.000157159	0.00183255	0.398332
NAA15	-0.0542911	1.74845	-3.83104	0.000158827	0.00185096	0.388508
PLAGL1	0.102068	2.02922	3.83014	0.000159376	0.00185631	0.385296
MANBAL	-0.020779	3.05721	-3.82985	0.000159558	0.00185739	0.384235
ARHGAP22	0.142632	1.49174	3.82783	0.0001608	0.0018708	0.37702
SLAMF6	0.100653	2.31293	3.82748	0.000161018	0.00187228	0.37576
PTPN22	0.0820751	2.53909	3.82696	0.000161339	0.00187452	0.373907
CYP4F3	-0.106622	2.45342	-3.82688	0.000161391	0.00187452	0.373607
PSMB8	-0.0321411	3.38651	-3.82369	0.000163385	0.00189662	0.362181
HDC	0.163246	1.39037	3.82268	0.00016402	0.00190292	0.358576
NUPR1	0.0543603	2.7422	3.82238	0.000164208	0.00190404	0.35751
ZNF787	-0.0258462	2.11019	-3.82197	0.000164467	0.00190598	0.356041
LAPTM5	0.0442516	2.22958	3.82091	0.000165139	0.0019127	0.352249
IL7R	0.112122	2.61969	3.82004	0.000165696	0.00191808	0.349117
ARIH2	0.0289442	2.08089	3.81956	0.000166001	0.00192054	0.347405
RERG	0.0958127	1.87035	3.81825	0.000166836	0.00192912	0.34274
ADIPOR1	-0.0230371	2.85841	-3.81764	0.000167231	0.00193261	0.340541
ZNF175	0.0991615	1.59692	3.81719	0.000167521	0.00193489	0.338926
RECQL4	-0.1117	1.26672	-3.81596	0.000168315	0.00194112	0.334528
CXADR	-0.0446255	2.21272	-3.81579	0.000168422	0.00194112	0.333937
SMAGP	-0.0682597	2.98915	-3.81577	0.000168435	0.00194112	0.333867
NIT2	-0.0260099	2.04278	-3.81558	0.000168559	0.00194132	0.333183
GDF6	0.0530764	1.3679	3.81545	0.00016864	0.00194132	0.332736
PMF1	-0.0471597	1.77173	-3.81384	0.000169687	0.00195169	0.326981
CHST1	0.086308	1.63027	3.81378	0.000169728	0.00195169	0.326753
ACOT11	-0.0671916	2.27501	-3.81335	0.000170008	0.00195382	0.325221
BCL11A	0.113248	2.53151	3.8129	0.000170304	0.00195613	0.323605
PILRA	0.103424	2.53465	3.81178	0.000171035	0.00196238	0.319622
IGSF6	0.134845	1.49282	3.81178	0.000171037	0.00196238	0.319611
XKR4	0.0944484	0.866617	3.81139	0.000171291	0.00196421	0.318228
RXRB	0.0259941	2.12365	3.8112	0.000171418	0.00196458	0.31754
ZDHHC15	0.0956814	0.767605	3.80932	0.000172657	0.00197769	0.310843
N4BP2L2	0.0420897	3.268	3.80874	0.000173039	0.00198098	0.308785
ALPL	0.0872545	1.83226	3.80842	0.000173254	0.00198234	0.307631
FIGNL1	-0.095932	1.83214	-3.80797	0.000173555	0.00198469	0.306016
ITGB2	0.0351245	3.08935	3.80561	0.000175132	0.00200162	0.297608
MTR	0.0244177	2.02539	3.80502	0.000175526	0.00200439	0.295516
NPHP1	-0.0558522	2.36726	-3.80475	0.000175712	0.00200439	0.294533
PSTPIP1	0.154548	1.17998	3.80465	0.00017578	0.00200439	0.294174
FAM72B	-0.0462675	2.55808	-3.80445	0.00017591	0.00200439	0.293487
TMEM248	-0.0261359	2.08011	-3.80439	0.000175955	0.00200439	0.29325
ROBO1	0.0683817	2.19959	3.80364	0.000176457	0.00200902	0.290596
AGPAT2	-0.0404343	3.22133	-3.80182	0.000177691	0.00202196	0.284117
DDX47	-0.0258426	2.82215	-3.80091	0.000178312	0.00202791	0.280874
PRELID1	-0.0213864	2.20696	-3.80043	0.000178643	0.00203056	0.279153
FXR2	0.0367035	1.86484	3.80022	0.000178787	0.00203109	0.278401
LEPR	0.060227	2.91227	3.80003	0.000178919	0.00203146	0.277718
S100A16	-0.0425571	2.31173	-3.79973	0.00017912	0.00203264	0.276672
GPX7	0.0661344	2.0557	3.79957	0.000179233	0.00203281	0.276087
HK2	-0.0612709	2.733	-3.79904	0.000179592	0.00203577	0.274224
MPRIP	0.0407096	3.08448	3.79746	0.000180686	0.00204609	0.268582
CCPG1	0.0482255	2.56717	3.79744	0.000180699	0.00204609	0.268511
SULT1B1	-0.172207	1.17077	-3.79662	0.000181267	0.00204956	0.265596
PRAM1	0.142633	1.11972	3.79659	0.000181286	0.00204956	0.265499
GPR65	0.105924	2.24035	3.79647	0.000181373	0.00204956	0.265051
LSR	-0.0617157	2.84594	-3.79642	0.000181402	0.00204956	0.264904
RAB38	-0.0906168	1.76786	-3.79585	0.000181801	0.00205295	0.262863
ADORA2B	-0.107368	1.83826	-3.79421	0.000182945	0.00206363	0.257027
MTFP1	-0.0657908	2.74243	-3.79368	0.000183314	0.00206667	0.255157
PHLDB2	0.111022	2.34888	3.7919	0.000184566	0.00207965	0.24883
UCK2	-0.0487776	1.93772	-3.79148	0.000184866	0.00208178	0.247322
SEMA4B	-0.0393851	2.4541	-3.79135	0.000184956	0.00208178	0.246869
CDC23	-0.0209906	2.09566	-3.79113	0.000185111	0.00208203	0.246089
IL10RA	0.112354	1.67222	3.79103	0.000185179	0.00208203	0.245748
CLINT1	-0.0275313	2.26976	-3.79041	0.000185621	0.00208587	0.243533
TBL2	-0.0375265	1.93272	-3.78904	0.000186598	0.00209458	0.238652
B4GALT5	-0.0215745	2.29405	-3.78826	0.000187154	0.00209969	0.235887
UBE2D3	-0.0176684	3.22927	-3.78763	0.000187604	0.0021036	0.233654
SNORA12	0.1707	1.45104	3.78677	0.000188218	0.00210934	0.230619
C11orf80	-0.0435886	2.62683	-3.78617	0.000188649	0.00211303	0.228494
ANAPC1	-0.0300863	2.54455	-3.78533	0.000189255	0.00211867	0.225514
RNF217	0.0796066	2.68892	3.78431	0.000189994	0.0021258	0.221891
ENPEP	0.0723033	1.98154	3.7841	0.000190151	0.00212612	0.221124
LTC4S	0.164333	1.29607	3.78399	0.000190228	0.00212612	0.220749
ARHGEF2	0.0218817	2.33654	3.78375	0.000190404	0.00212695	0.219885
SDC1	-0.0306317	2.74362	-3.78183	0.000191801	0.0021414	0.213095
NAP1L5	0.0814595	1.66818	3.78061	0.000192699	0.0021502	0.208756
ISLR2	0.13747	1.46958	3.77901	0.000193872	0.00215988	0.203113
CETP	0.0877004	1.94233	3.7782	0.000194474	0.00216541	0.200235
COL16A1	0.0467514	2.21386	3.77629	0.000195897	0.00218008	0.193463
CHCHD2	-0.0121877	2.50422	-3.77613	0.000196016	0.00218025	0.192896
DCTPP1	-0.0264872	2.94698	-3.77234	0.000198861	0.00221071	0.179507
TSG101	-0.0180136	2.26961	-3.77173	0.000199329	0.00221472	0.177324
KCTD7	0.164095	1.04492	3.77155	0.000199461	0.002215	0.176708
CHTF18	-0.0912057	1.41411	-3.77029	0.000200422	0.00222448	0.172246
HDAC4	0.143558	1.53548	3.76882	0.000201546	0.00223576	0.16705
WDR81	0.0525632	1.90078	3.7683	0.000201943	0.00223897	0.165221
AGPS	-0.0353708	1.96819	-3.76816	0.000202052	0.00223898	0.164722
ZFYVE26	0.0375296	1.94654	3.76767	0.000202427	0.00224081	0.162998
SGCA	0.161698	1.28827	3.76767	0.000202433	0.00224081	0.162971
GPR34	0.101202	1.91905	3.76742	0.000202625	0.00224173	0.162091
MRPL35	-0.0254784	3.04993	-3.76677	0.000203124	0.00224606	0.159805
DLG4	0.105581	1.74705	3.76491	0.000204563	0.00226034	0.153251
SLCO4A1	-0.0776206	1.83084	-3.76482	0.000204633	0.00226034	0.152931
BTBD6	0.0644796	2.08719	3.76405	0.000205234	0.00226577	0.150206
ACY1	-0.0504274	2.05068	-3.76319	0.000205904	0.00227128	0.14718
TALDO1	-0.0225596	2.62852	-3.76281	0.000206201	0.00227281	0.145842
CC2D2B	0.0762717	0.616372	3.76224	0.000206653	0.00227659	0.143808
PCOLCE	0.0557166	2.19953	3.7613	0.000207393	0.00228353	0.140486
EBLN2	0.0988596	1.63303	3.76052	0.000208007	0.00228785	0.137744
GRIK5	0.078988	1.03563	3.75903	0.000209187	0.00229811	0.132489
DCP2	0.0270856	2.06751	3.75892	0.000209271	0.00229811	0.132116
KIF20B	-0.048529	1.91366	-3.75739	0.000210488	0.00231024	0.126733
TNFRSF13C	0.110253	0.737547	3.75517	0.000212271	0.00232859	0.118898
HSPA9	-0.015466	2.33021	-3.75492	0.000212473	0.00232957	0.118017
AR	0.0455924	2.40171	3.75472	0.000212637	0.00233013	0.117301
SAR1B	-0.0360355	2.88669	-3.75442	0.000212877	0.00233153	0.116252
LAMB2	0.0397194	2.17165	3.75309	0.000213955	0.0023421	0.111563
MATN3	0.161177	1.62537	3.75108	0.000215585	0.0023587	0.104516
COA6	-0.0825299	1.63916	-3.75054	0.000216029	0.00236232	0.102604
DCLK1	0.0872312	2.1083	3.74867	0.000217563	0.00237711	0.0960382
WDHD1	-0.0583223	2.0539	-3.74862	0.000217611	0.00237711	0.0958299
FLT3	0.117125	0.856509	3.7484	0.000217789	0.0023778	0.095072
COX6A1	-0.0196022	2.3525	-3.74777	0.000218309	0.00238162	0.09286
LAD1	-0.0326496	3.10314	-3.7477	0.000218369	0.00238162	0.0926038
PTGFRN	0.0326011	2.80071	3.74684	0.000219077	0.00238809	0.0895996
GNPDA2	0.034107	2.23348	3.74465	0.000220905	0.00240549	0.0818833
SCML4	0.0724224	0.586725	3.74432	0.000221182	0.00240724	0.0807229
C1QTNF1	0.0510221	2.74245	3.74334	0.000221999	0.00241486	0.0772995
IGFBP4	0.0466986	2.34475	3.73924	0.000225468	0.00245052	0.0629093
FEN1	-0.0432295	2.59828	-3.73919	0.000225513	0.00245052	0.0627232
PTGFR	0.0853239	1.82116	3.73835	0.000226231	0.00245703	0.0597734
NPHP3	0.108102	1.64439	3.73764	0.000226835	0.0024623	0.0572985
NET1	-0.0555323	3.01113	-3.73566	0.000228541	0.00247953	0.0503415
LEFTY2	0.0991686	1.15075	3.73526	0.000228886	0.00248197	0.0489427
CDH3	-0.104295	2.10935	-3.73443	0.000229608	0.0024885	0.046019
LIN9	-0.0907571	1.53011	-3.73236	0.000231404	0.00250665	0.0387921
CERS1	0.0824467	0.670989	3.73215	0.000231587	0.00250705	0.0380576
GREM1	0.113927	2.75073	3.73204	0.000231682	0.00250705	0.0376758
FANCI	-0.127549	1.54654	-3.72997	0.000233503	0.00252543	0.0304124
KDR	0.107502	1.04466	3.72902	0.00023434	0.00253185	0.0270907
DDR2	0.066891	2.24582	3.72753	0.000235665	0.00254352	0.0218585
SAMD1	-0.0747189	1.57105	-3.7273	0.000235868	0.00254438	0.0210632
IL20RB	-0.183347	1.59669	-3.72586	0.000237148	0.00255686	0.0160386
ALG3	-0.0240895	2.13485	-3.72501	0.00023791	0.00256338	0.0130623
GTF2B	-0.0317543	2.03473	-3.72491	0.000238	0.00256338	0.0127144
BTG2	0.0642836	2.0413	3.72469	0.000238194	0.00256414	0.0119584
TMEM185B	-0.0333641	2.65917	-3.72227	0.000240381	0.00258373	0.00347828
ATP6V1G2	0.0689622	1.58859	3.72094	0.000241584	0.00259524	-0.00115281
NAPG	-0.0691791	1.67751	-3.72002	0.000242421	0.00260289	-0.00436302
EXO5	0.0483304	2.89825	3.71905	0.000243313	0.00261111	-0.00776747
SRR	0.106267	1.25508	3.71888	0.000243466	0.00261141	-0.00835195
TIMELESS	-0.0457286	1.9083	-3.71847	0.000243843	0.0026138	-0.00978711
COA1	-0.0286899	2.4538	-3.71786	0.0002444	0.00261736	-0.0119026
PLA2G5	0.106922	0.973212	3.71632	0.000245826	0.00263128	-0.0172988
AFAP1L1	0.089855	1.46986	3.71584	0.000246264	0.00263461	-0.0189503
KIF26A	0.0928069	1.07325	3.71431	0.000247686	0.00264708	-0.024289
TSPO	-0.0226683	3.09044	-3.7125	0.000249379	0.00266271	-0.030608
MAD1L1	-0.0835728	2.14709	-3.71247	0.000249404	0.00266271	-0.0307015
CDC42EP3	0.0983801	0.921148	3.7099	0.00025183	0.00268723	-0.0396798
AXL	0.044701	2.879	3.7094	0.000252305	0.0026909	-0.0414242
FOXD2-AS1	-0.10271	1.35575	-3.70843	0.000253224	0.00269932	-0.0447981
IRF8	0.0501666	2.13289	3.70804	0.000253597	0.00270191	-0.0461634
ABHD3	-0.0807484	1.87807	-3.70696	0.000254627	0.00271149	-0.0499211
STEAP3	-0.0465865	2.41373	-3.7067	0.000254871	0.0027127	-0.0508094
DOCK8	0.0998007	1.77318	3.70641	0.000255152	0.00271429	-0.0518306
NLGN1	0.13703	1.13972	3.7057	0.000255832	0.00272013	-0.0542988
RSRC1	-0.0821734	1.67789	-3.70427	0.000257205	0.00273333	-0.0592614
PRRT1	0.109685	1.18733	3.70334	0.000258104	0.00274137	-0.0624974
CBLC	-0.0941333	1.90525	-3.70322	0.000258226	0.00274137	-0.0629347
CISD2	-0.0283221	1.98874	-3.70289	0.00025854	0.00274287	-0.0640604
CTNS	0.0347793	2.49188	3.7028	0.000258632	0.00274287	-0.0643914
JDP2	0.0408501	1.80943	3.70233	0.000259089	0.00274632	-0.0660299
MYBL1	0.125308	1.09808	3.70164	0.000259761	0.00275203	-0.0684302
FAM83A	-0.190201	2.51269	-3.70057	0.000260806	0.0027617	-0.0721529
ATAD3A	-0.045188	1.90587	-3.70001	0.000261349	0.00276601	-0.0740794
HTRA3	0.127354	1.60089	3.69988	0.000261481	0.00276601	-0.0745471
LXN	0.0340213	2.24364	3.69786	0.000263463	0.00278556	-0.0815486
MAF	0.0615257	2.17554	3.69579	0.000265516	0.00280584	-0.0887446
GSS	-0.0327568	2.03035	-3.69458	0.000266719	0.00281712	-0.0929362
PARP15	0.0751152	0.750534	3.69198	0.000269329	0.00284324	-0.10196
KIAA1522	-0.0459399	2.08423	-3.69173	0.00026958	0.00284444	-0.102825
RNF181	-0.0158695	2.30981	-3.69088	0.000270439	0.00285021	-0.105774
NR2F1	0.0839322	1.89941	3.69088	0.000270439	0.00285021	-0.105774
TLR7	0.149969	1.40393	3.69078	0.000270539	0.00285021	-0.106115
CCDC92	0.0274398	2.14462	3.68884	0.000272508	0.00286949	-0.112835
OAF	0.0367644	2.22939	3.68824	0.000273129	0.00287457	-0.114945
STAU1	-0.0175845	3.10301	-3.68693	0.00027446	0.00288712	-0.119452
RILPL1	0.0376845	2.04735	3.68585	0.000275578	0.00289594	-0.123217
LEMD1	-0.164634	1.87273	-3.68445	0.000277015	0.0029081	-0.128039
TMEM71	0.146805	1.4642	3.68365	0.000277847	0.00291434	-0.130818
OSBPL3	-0.0574165	2.44171	-3.68361	0.000277891	0.00291434	-0.130963
PKD1	0.109277	2.20308	3.6828	0.000278732	0.00292021	-0.133764
RACGAP1	-0.0688425	2.32991	-3.68237	0.000279182	0.00292345	-0.135258
IFT57	0.0590889	1.74631	3.6815	0.00028009	0.00293147	-0.138266
PTPRD	0.0993566	1.93653	3.67956	0.00028212	0.00295123	-0.144958
LSM4	-0.0259637	2.24255	-3.6785	0.000283244	0.0029615	-0.148642
S100A11	-0.0237938	2.40442	-3.67759	0.000284203	0.00296853	-0.151773
NDUFA9	-0.0243824	2.21016	-3.67737	0.000284442	0.00296953	-0.152551
PHC1	0.0615673	1.59115	3.67687	0.000284967	0.00297279	-0.154261
ANKEF1	-0.0519645	1.93358	-3.6768	0.00028504	0.00297279	-0.154499
TFAP2A	-0.0709887	2.95917	-3.67615	0.000285739	0.00297702	-0.156768
CHD9	0.0212444	2.24826	3.67603	0.00028587	0.00297702	-0.157192
VEGFB	0.0262069	3.05311	3.67585	0.000286057	0.00297702	-0.157798
XPNPEP2	0.133872	1.17661	3.67575	0.000286164	0.00297702	-0.158144
GDPD5	0.114167	1.67277	3.67506	0.000286904	0.00298173	-0.160537
RUFY3	0.0320629	2.7267	3.67416	0.000287866	0.00298893	-0.163639
CSNK2A1	-0.037151	2.79245	-3.67414	0.000287884	0.00298893	-0.163697
TRIM10	-0.0597216	2.32363	-3.67392	0.000288122	0.00298989	-0.164461
PBXIP1	0.0836089	1.61555	3.67374	0.000288315	0.0029904	-0.16508
MAP4K1	0.116976	2.16828	3.67298	0.000289136	0.00299742	-0.167717
MRPS9	-0.0247855	2.0285	-3.67159	0.000290634	0.0030104	-0.172503
MALSU1	-0.01809	2.26043	-3.67149	0.000290745	0.0030104	-0.172856
AOAH	0.123973	1.43742	3.67142	0.000290823	0.0030104	-0.173105
ZNF626	0.0782624	2.81609	3.67024	0.000292098	0.00302166	-0.177157
CCDC51	-0.0406437	1.849	-3.67015	0.000292203	0.00302166	-0.177489
HNRNPA3	-0.0345234	1.93098	-3.66992	0.000292454	0.00302275	-0.178284
CD81	0.0160977	2.57847	3.66958	0.000292817	0.003025	-0.179433
NAGLU	0.0256529	2.09649	3.66788	0.000294677	0.0030427	-0.185299
AXIN2	0.0557116	2.06328	3.66768	0.000294893	0.00304341	-0.185977
CDK7	-0.0213651	2.18276	-3.66744	0.00029516	0.00304466	-0.186816
RPL15	0.0185532	2.40799	3.66653	0.000296169	0.00305354	-0.189975
KLHL6	0.12941	1.13022	3.66579	0.000296985	0.00306043	-0.192523
SSPN	0.0632947	2.12109	3.66483	0.000298038	0.00306823	-0.195801
SUV39H1	-0.0432431	1.90186	-3.66447	0.000298441	0.00307086	-0.197053
CYTH3	0.0552232	2.44443	3.66336	0.000299676	0.00308204	-0.200878
AIF1	0.0509711	2.80162	3.66207	0.000301122	0.00309537	-0.205334
LBP	0.187683	0.917336	3.66151	0.000301749	0.00310029	-0.207262
CXCL14	0.114895	2.17056	3.66081	0.000302534	0.00310583	-0.209666
ASB2	0.104694	0.94556	3.66076	0.000302588	0.00310583	-0.209833
TAX1BP1	-0.0153503	3.03293	-3.65956	0.000303941	0.00311666	-0.213965
SHB	-0.0455914	1.97858	-3.65956	0.000303943	0.00311666	-0.213971
TUBB2B	0.0989108	1.9085	3.65775	0.000305997	0.00313616	-0.220206
SCGB1A1	-0.152837	0.988023	-3.65728	0.000306531	0.00314008	-0.22182
TUFT1	-0.0413111	2.17176	-3.65702	0.000306822	0.00314152	-0.2227
SLC35F1	0.0964319	1.25465	3.65675	0.00030713	0.00314312	-0.22363
MAN1A2	-0.0485805	2.25483	-3.65573	0.000308297	0.00315275	-0.227139
CYC1	-0.0225285	2.32658	-3.65562	0.000308423	0.00315275	-0.227518
TMEM170A	-0.0560197	1.73595	-3.65553	0.000308527	0.00315275	-0.22783
NUBPL	0.0401166	2.27229	3.65499	0.000309142	0.00315748	-0.229674
METTL5	-0.0285907	2.17501	-3.65431	0.000309919	0.00316386	-0.231998
POU2AF1	0.178341	1.26021	3.65379	0.000310526	0.00316849	-0.23381
GINS4	-0.111383	1.00832	-3.65365	0.000310686	0.00316857	-0.234286
C2CD2	0.0415955	2.52368	3.65298	0.000311462	0.00317492	-0.236596
CSTF2	-0.0417495	1.93892	-3.65281	0.000311652	0.0031753	-0.23716
CCDC81	0.103895	0.922213	3.65051	0.00031432	0.00320091	-0.245052
ERI2	-0.0592057	2.4571	-3.64961	0.00031538	0.00321013	-0.24817
DCN	0.0601911	3.4381	3.649	0.000316095	0.00321583	-0.250265
LRRC1	-0.0388087	2.756	-3.64781	0.000317493	0.00322723	-0.254351
ADHFE1	0.0973922	2.04181	3.64778	0.000317527	0.00322723	-0.254448
PLEKHA4	0.0498844	1.98709	3.64724	0.000318153	0.00323201	-0.256273
PIH1D1	-0.0273972	1.96405	-3.64681	0.000318664	0.00323562	-0.257759
ZP3	-0.0511907	2.97118	-3.64662	0.000318888	0.0032363	-0.258407
CD1E	0.0936372	1.96711	3.64644	0.000319098	0.00323685	-0.259017
DLK2	-0.0523506	2.34759	-3.64562	0.000320069	0.0032429	-0.26183
NLGN4Y	0.16561	1.05125	3.64556	0.000320144	0.0032429	-0.262046
NCAPD2	-0.0542066	1.95341	-3.64541	0.000320322	0.0032429	-0.262562
NOP9	-0.0741354	1.25523	-3.6453	0.000320456	0.0032429	-0.262948
KRT4	-0.155968	0.972359	-3.64502	0.000320781	0.00324441	-0.263887
KSR1	0.0781997	0.760709	3.64461	0.000321277	0.00324784	-0.265315
BRD2	0.0206423	2.32696	3.64436	0.000321574	0.00324926	-0.266172
PIPSL	-0.0459761	1.94445	-3.64416	0.000321814	0.0032501	-0.266861
HMOX1	0.0604407	1.9568	3.64278	0.000323462	0.00326515	-0.271589
DNPEP	-0.0243251	1.96809	-3.64262	0.000323653	0.00326549	-0.272135
EIF4E2	-0.0170277	2.2555	-3.64231	0.000324023	0.00326764	-0.273193
FAM8A1	0.0484362	1.9068	3.64058	0.000326103	0.00328543	-0.279116
SPATA5	-0.0731287	1.6378	-3.63946	0.000327457	0.00329746	-0.282951
SYNGR1	0.105221	2.50599	3.63853	0.000328591	0.00330728	-0.28615
FBXO10	0.0632021	1.60035	3.63749	0.000329853	0.00331763	-0.289696
ADAM33	0.0606186	1.49822	3.63728	0.000330107	0.00331763	-0.290409
SOD3	0.168766	1.66199	3.63725	0.000330145	0.00331763	-0.290515
MYL6B	0.0264666	2.19292	3.63704	0.000330405	0.00331763	-0.291242
MYO6	-0.0540288	1.84111	-3.63694	0.00033053	0.00331763	-0.291593
PSMD13	-0.0333989	2.48458	-3.63687	0.000330611	0.00331763	-0.291821
CAMTA2	0.142065	1.05502	3.63676	0.00033074	0.00331763	-0.29218
ACTR3B	-0.0534011	2.29615	-3.63652	0.000331041	0.00331905	-0.293022
CLDN12	-0.031887	2.21799	-3.63615	0.000331492	0.00332197	-0.294283
DLC1	0.109272	1.94448	3.63591	0.000331791	0.00332336	-0.295116
KRT6A	-0.259097	1.82786	-3.63358	0.000334661	0.00335049	-0.303086
FAM86B1	-0.0582751	2.51438	-3.63273	0.000335713	0.00335939	-0.305988
ITK	0.13156	1.56622	3.63159	0.000337124	0.00337189	-0.309871
TUFM	-0.015521	2.24992	-3.63043	0.000338568	0.00338307	-0.313824
ALG10	-0.0939704	1.14098	-3.63002	0.000339084	0.0033866	-0.315233
LEP	0.0728886	2.39665	3.62888	0.00034051	0.0033992	-0.319115
CXCR3	0.133719	1.28118	3.62784	0.000341827	0.0034107	-0.322685
PEBP1	0.019509	2.36884	3.62762	0.000342105	0.00341184	-0.32344
RABEP1	0.0420552	1.99376	3.62691	0.000342997	0.00341909	-0.325847
KIAA1217	0.0419427	2.02408	3.62638	0.00034367	0.00342416	-0.327662
STAT5A	0.0303407	2.0577	3.62545	0.000344857	0.00343433	-0.33085
MAPK13	-0.0327387	2.19618	-3.62471	0.000345791	0.00344198	-0.333351
ABI3BP	0.0918119	2.03397	3.62431	0.0003463	0.00344375	-0.334713
RNASE6	0.0768362	1.95068	3.62396	0.000346746	0.00344653	-0.335903
LHFPL2	0.0326631	2.14401	3.62331	0.000347583	0.00345319	-0.338132
STK31	-0.0780018	2.20702	-3.62297	0.000348026	0.00345594	-0.339311
ASIC1	0.0881513	1.62625	3.62063	0.000351038	0.00348418	-0.347282
PCDH12	0.120891	1.31553	3.62022	0.000351563	0.00348772	-0.348664
DHX9	-0.0303091	2.79961	-3.61997	0.000351893	0.00348933	-0.349532
GAPVD1	0.0191788	2.09278	3.61938	0.000352649	0.00349388	-0.351515
SMYD1	0.146753	0.652516	3.61935	0.000352689	0.00349388	-0.351621
MLXIP	0.0684672	0.72257	3.61882	0.000353377	0.00349902	-0.353422
EGR2	0.0667198	2.04306	3.61858	0.000353701	0.00350056	-0.354271
CD164L2	-0.107446	1.0323	-3.61834	0.000354011	0.00350196	-0.35508
MIS18A	-0.055372	2.34937	-3.61798	0.000354484	0.00350497	-0.356316
C11orf95	0.0358697	2.53156	3.61693	0.000355856	0.00351685	-0.359888
CCDC142	0.0837319	0.733536	3.61537	0.000357907	0.00353544	-0.365202
CD48	0.14081	1.827	3.61354	0.000360324	0.00355762	-0.371425
PLCD4	0.0824139	0.765939	3.6115	0.000363038	0.00358272	-0.378365
GLRX3	-0.0374795	2.96082	-3.61127	0.000363346	0.00358404	-0.379147
ENOX1	0.116881	0.978348	3.61111	0.000363553	0.00358438	-0.379675
CHSY1	0.025601	2.30537	3.60998	0.000365066	0.00359759	-0.383515
CSTF2T	0.0815443	1.56131	3.60844	0.000367133	0.00361624	-0.388734
ZNF331	0.0508483	2.63676	3.60762	0.000368244	0.00362546	-0.391527
CFB	-0.0344196	2.35575	-3.60723	0.000368777	0.00362898	-0.392864
IQCK	-0.0361973	2.69772	-3.60637	0.000369942	0.00363867	-0.395782
C4orf3	0.0356951	2.41717	3.60619	0.000370182	0.00363867	-0.396381
RALB	-0.0218562	2.23864	-3.60606	0.000370366	0.00363867	-0.396841
NECAB2	0.102423	0.927026	3.60599	0.000370462	0.00363867	-0.39708
STARD13	0.0405129	2.60707	3.60583	0.000370675	0.00363903	-0.39761
ASIP	0.104786	0.77997	3.60554	0.000371064	0.00364114	-0.398582
TSPYL4	0.100615	1.37646	3.60324	0.000374223	0.00367039	-0.406417
CDCA4	-0.0533206	2.69757	-3.60261	0.00037509	0.00367697	-0.408556
IKZF1	0.123729	1.42686	3.60249	0.000375248	0.00367697	-0.408945
ZBED1	0.0223779	2.2657	3.6006	0.000377861	0.00370079	-0.415361
CD302	0.0855743	2.23892	3.60047	0.000378035	0.00370079	-0.415786
PRKAR1B	-0.121689	1.32752	-3.59971	0.000379091	0.00370937	-0.418364
ELP5	0.0484426	2.70526	3.59866	0.000380555	0.00372187	-0.421927
NKIRAS1	0.0394196	1.90326	3.59769	0.000381914	0.00372996	-0.425221
PTGES2	-0.0262076	2.77579	-3.59751	0.000382166	0.00373066	-0.42583
ITGAE	0.0325871	2.03845	3.59694	0.00038297	0.00373675	-0.427773
DZIP1L	0.0833469	1.46109	3.59647	0.000383622	0.00374135	-0.429344
PRR7	-0.130689	1.51418	-3.5961	0.000384149	0.00374383	-0.430614
COL4A4	0.149238	0.937585	3.59604	0.000384237	0.00374383	-0.430824
SPRR2E	-0.1008	1.37909	-3.59553	0.000384947	0.00374899	-0.432531
PFDN6	-0.0233931	2.08036	-3.59519	0.000385435	0.00375198	-0.433703
FXYD3	-0.119447	2.87818	-3.59411	0.000386959	0.00376505	-0.437349
ANKRD40	-0.0306389	1.85204	-3.59393	0.000387213	0.00376575	-0.437955
LPL	0.110904	1.69344	3.59337	0.000388005	0.00377169	-0.439844
MTHFS	-0.0322245	2.09775	-3.59233	0.000389491	0.00378435	-0.443375
RAB6B	0.125367	1.49024	3.59215	0.000389751	0.00378511	-0.443992
EFEMP1	0.0808039	2.18324	3.5917	0.000390391	0.00378955	-0.445507
METTL7A	0.0948105	2.01711	3.59133	0.000390912	0.00379283	-0.44674
ARSB	0.05142	2.73914	3.58951	0.000393535	0.0038165	-0.45292
VBP1	-0.0238071	2.87144	-3.58763	0.000396246	0.00384099	-0.459263
ZNF684	0.0945997	1.47234	3.58586	0.000398817	0.00386411	-0.465237
LONRF3	-0.0890371	1.86268	-3.58373	0.000401932	0.00389247	-0.472425
HOXA2	0.0881873	2.14499	3.58296	0.000403066	0.00390163	-0.475028
[truncated: 16,082 more rows]
