# Supplementary material for: Reveal the Heterogeneity in the Tumor Microenvironment of Pancreatic Cancer and Analyze the Differences in Prognosis and Immunotherapy Responses of Distinct Immune Subtypes
Source: Front Oncol. 2022 Feb 17;12:832715. doi: 10.3389/fonc.2022.832715 (PMC8891159; doi:10.3389/fonc.2022.832715)
Supplement: Supplementary file 4 [file Table_4.xlsx]

## Sheet: sheet1
		Subtypes
	level	Immune-enrich-Non-stroma	Immune-enrich-Stroma	Non-immune-Non-stroma	Non-immune-Stroma	p	test
n		26	81	85	77
donor_sex (%)	female	15 (57.7)	38 (46.9)	43 (50.6)	30 (39.0)	0.30439
	male	11 (42.3)	43 (53.1)	42 (49.4)	47 (61.0)
donor_vital_status (%)	alive	9 (34.6)	43 (53.1)	25 (29.4)	30 (39.0)	0.0176329
	deceased	17 (65.4)	38 (46.9)	60 (70.6)	47 (61.0)
disease_status_last_followup (%)		3 (11.5)	9 (11.1)	11 (12.9)	3 (3.9)		fisher_exact
	progression	16 (61.5)	44 (54.3)	55 (64.7)	49 (63.6)
	stable	7 (26.9)	28 (34.6)	19 (22.4)	25 (32.5)
donor_relapse_type (%)		10 (38.5)	43 (53.1)	36 (42.4)	33 (42.9)	0.401782	fisher_exact
	distant recurrence/metastasis	14 (53.8)	28 (34.6)	43 (50.6)	35 (45.5)
	local recurrence	2 (7.7)	10 (12.3)	6 (7.1)	9 (11.7)
donor_age_at_diagnosis (median [IQR])		71.00 [65.00, 74.75]	67.00 [61.00, 72.00]	67.00 [60.00, 76.00]	67.50 [58.75, 72.00]	0.473629	nonnorm
donor_age_at_enrollment (median [IQR])		71.00 [65.00, 74.75]	67.00 [61.00, 72.00]	67.00 [60.00, 76.00]	67.50 [58.75, 72.00]	0.473629	nonnorm
donor_survival_time (median [IQR])		461.50 [184.25, 897.50]	520.00 [359.50, 721.25]	423.00 [222.00, 715.00]	426.50 [277.50, 723.50]	0.499335	nonnorm
donor_interval_of_last_followup (median [IQR])		461.50 [184.25, 897.50]	520.00 [359.50, 721.25]	423.00 [222.00, 715.00]	426.50 [277.50, 723.50]	0.499335	nonnorm
