# Supplementary material for: Reveal the Heterogeneity in the Tumor Microenvironment of Pancreatic Cancer and Analyze the Differences in Prognosis and Immunotherapy Responses of Distinct Immune Subtypes
Source: Front Oncol. 2022 Feb 17;12:832715. doi: 10.3389/fonc.2022.832715 (PMC8891159; doi:10.3389/fonc.2022.832715)
Supplement: Supplementary file 5 [file Table_5.xlsx]

## Sheet: sheet1
		Types
	level	ImmuneHigh-StromaHigh	ImmuneHigh-StromaLow	ImmuneLow-StromaHigh	ImmuneLow-StromaLow	p	test
n		69	13	41	111
donor_sex (%)		0 (0.0)	0 (0.0)	0 (0.0)	37 (33.3)		fisher_exact
	female	30 (43.5)	7 (53.8)	17 (41.5)	34 (30.6)
	male	39 (56.5)	6 (46.2)	24 (58.5)	40 (36.0)
donor_vital_status (%)		1 (1.4)	0 (0.0)	0 (0.0)	36 (32.4)		fisher_exact
	alive	17 (24.6)	4 (30.8)	6 (14.6)	18 (16.2)
	deceased	51 (73.9)	9 (69.2)	35 (85.4)	57 (51.4)
disease_status_last_followup (%)		17 (24.6)	3 (23.1)	8 (19.5)	49 (44.1)		fisher_exact
	complete remission	14 (20.3)	5 (38.5)	8 (19.5)	15 (13.5)
	no evidence of disease	0 (0.0)	1 (7.7)	0 (0.0)	8 (7.2)
	partial remission	0 (0.0)	0 (0.0)	0 (0.0)	1 (0.9)
	progression	7 (10.1)	2 (15.4)	4 (9.8)	17 (15.3)
	relapse	31 (44.9)	2 (15.4)	21 (51.2)	21 (18.9)
donor_relapse_type (%)		33 (47.8)	9 (69.2)	20 (48.8)	74 (66.7)		fisher_exact
	distant recurrence/metastasis	22 (31.9)	3 (23.1)	12 (29.3)	26 (23.4)
	local recurrence	8 (11.6)	0 (0.0)	4 (9.8)	6 (5.4)
	local recurrence and distant metastasis	6 (8.7)	1 (7.7)	5 (12.2)	5 (4.5)
donor_age_at_diagnosis (median [IQR])		65.00 [57.00, 76.00]	63.00 [61.50, 69.50]	66.50 [55.00, 72.75]	67.00 [58.00, 73.50]	0.861449	nonnorm
donor_age_at_enrollment (median [IQR])		65.00 [57.00, 76.00]	63.00 [61.50, 69.75]	66.50 [55.25, 72.75]	68.00 [59.00, 73.50]	0.867245	nonnorm
donor_age_at_last_followup (median [IQR])		67.00 [59.00, 78.00]	66.00 [63.50, 70.75]	67.50 [56.25, 74.00]	69.00 [61.50, 75.00]	0.839723	nonnorm
donor_survival_time (median [IQR])		573.00 [318.00, 1208.00]	377.00 [211.25, 750.75]	456.00 [292.00, 754.50]	488.00 [244.75, 910.75]	0.411531	nonnorm
donor_interval_of_last_followup (median [IQR])		540.00 [350.00, 1264.00]	351.50 [211.25, 878.25]	422.00 [290.50, 863.50]	477.50 [221.25, 955.50]	0.192213	nonnorm
