# Supplementary material for: Reveal the Heterogeneity in the Tumor Microenvironment of Pancreatic Cancer and Analyze the Differences in Prognosis and Immunotherapy Responses of Distinct Immune Subtypes
Source: Front Oncol. 2022 Feb 17;12:832715. doi: 10.3389/fonc.2022.832715 (PMC8891159; doi:10.3389/fonc.2022.832715)
Supplement: Supplementary file 6 [file Table_6.xlsx]

## Sheet: sheet1
		Types
	level	ImmuneHigh-StromaHigh	ImmuneHigh-StromaLow	ImmuneLow-StromaHigh	ImmuneLow-StromaLow	p	test
n		71	12	21	73
age_at_initial_pathologic_diagnosis (median [IQR])		65.00 [56.00, 73.00]	64.50 [58.00, 72.50]	69.00 [64.00, 74.00]	65.00 [57.00, 73.00]	0.504829	nonnorm
alcoholic_exposure_category (%)		38 (53.5)	4 (33.3)	11 (52.4)	26 (35.6)		fisher_exact
	Daily Drinker	7 (9.9)	2 (16.7)	4 (19.0)	9 (12.3)
	None	11 (15.5)	2 (16.7)	4 (19.0)	12 (16.4)
	Occasional Drinker	4 (5.6)	1 (8.3)	1 (4.8)	11 (15.1)
	Social Drinker	6 (8.5)	1 (8.3)	1 (4.8)	7 (9.6)
	Weekly Drinker	5 (7.0)	2 (16.7)	0 (0.0)	8 (11.0)
family_history_of_cancer (%)		30 (42.3)	4 (33.3)	7 (33.3)	26 (35.6)	0.790105	fisher_exact
	NO	14 (19.7)	4 (33.3)	7 (33.3)	22 (30.1)
	YES	27 (38.0)	4 (33.3)	7 (33.3)	25 (34.2)
history_of_chronic_pancreatitis (%)		22 (31.0)	2 (16.7)	3 (14.3)	9 (12.3)	0.124732	fisher_exact
	NO	46 (64.8)	9 (75.0)	16 (76.2)	57 (78.1)
	YES	3 (4.2)	1 (8.3)	2 (9.5)	7 (9.6)
history_of_diabetes (%)		19 (26.8)	2 (16.7)	3 (14.3)	7 (9.6)	0.00915932	fisher_exact
	NO	32 (45.1)	9 (75.0)	12 (57.1)	55 (75.3)
	YES	20 (28.2)	1 (8.3)	6 (28.6)	11 (15.1)
lymph_node_examined_count (median [IQR])		17.00 [12.00, 21.00]	17.50 [10.75, 19.50]	13.50 [9.00, 21.50]	17.50 [10.00, 23.00]	0.83435	nonnorm
maximum_tumor_dimension (median [IQR])		3.20 [2.80, 4.10]	3.75 [3.02, 4.50]	3.50 [3.00, 4.10]	4.00 [3.00, 4.95]	0.344398	nonnorm
neoplasm_histologic_grade (%)	G1	13 (18.3)	0 (0.0)	3 (14.3)	15 (20.5)		fisher_exact
	G2	40 (56.3)	6 (50.0)	10 (47.6)	38 (52.1)
	G3	16 (22.5)	6 (50.0)	7 (33.3)	19 (26.0)
	G4	1 (1.4)	0 (0.0)	1 (4.8)	0 (0.0)
	GX	1 (1.4)	0 (0.0)	0 (0.0)	1 (1.4)
number_of_lymphnodes_positive_by_he (median [IQR])		2.00 [1.00, 4.00]	2.00 [0.75, 3.25]	2.00 [0.00, 4.00]	2.00 [0.00, 4.00]	0.988978	nonnorm
pathologic_M (%)	M0	36 (50.7)	9 (75.0)	8 (38.1)	26 (35.6)	0.132648	fisher_exact
	M1	1 (1.4)	0 (0.0)	0 (0.0)	3 (4.1)
	MX	34 (47.9)	3 (25.0)	13 (61.9)	44 (60.3)
pathologic_N (%)		0 (0.0)	0 (0.0)	0 (0.0)	1 (1.4)	0.947325	fisher_exact
	N0	17 (23.9)	3 (25.0)	6 (28.6)	23 (31.5)
	N1	51 (71.8)	9 (75.0)	14 (66.7)	45 (61.6)
	N1b	2 (2.8)	0 (0.0)	0 (0.0)	2 (2.7)
	NX	1 (1.4)	0 (0.0)	1 (4.8)	2 (2.7)
pathologic_T (%)		0 (0.0)	0 (0.0)	1 (4.8)	0 (0.0)	0.478632	fisher_exact
	T1	3 (4.2)	0 (0.0)	2 (9.5)	2 (2.7)
	T2	11 (15.5)	1 (8.3)	3 (14.3)	9 (12.3)
	T3	54 (76.1)	11 (91.7)	15 (71.4)	61 (83.6)
	T4	3 (4.2)	0 (0.0)	0 (0.0)	0 (0.0)
	TX	0 (0.0)	0 (0.0)	0 (0.0)	1 (1.4)
person_neoplasm_cancer_status (%)		18 (25.4)	3 (25.0)	5 (23.8)	25 (34.2)	0.871862	fisher_exact
	TUMOR FREE	19 (26.8)	2 (16.7)	5 (23.8)	18 (24.7)
	WITH TUMOR	34 (47.9)	7 (58.3)	11 (52.4)	30 (41.1)
primary_therapy_outcome_success (%)		22 (31.0)	4 (33.3)	9 (42.9)	30 (41.1)		fisher_exact
	Complete Remission/Response	25 (35.2)	5 (41.7)	7 (33.3)	21 (28.8)
	Partial Remission/Response	3 (4.2)	1 (8.3)	0 (0.0)	4 (5.5)
	Progressive Disease	19 (26.8)	2 (16.7)	5 (23.8)	14 (19.2)
	Stable Disease	2 (2.8)	0 (0.0)	0 (0.0)	4 (5.5)
radiation_therapy (%)		14 (19.7)	3 (25.0)	4 (19.0)	19 (26.0)	0.921439	fisher_exact
	NO	41 (57.7)	7 (58.3)	11 (52.4)	41 (56.2)
	YES	16 (22.5)	2 (16.7)	6 (28.6)	13 (17.8)
days_to_death.demographic (median [IQR])		474.00 [309.25, 604.25]	133.50 [80.25, 480.75]	466.00 [258.00, 606.00]	334.00 [183.00, 485.00]	0.092532	nonnorm
gender.demographic (%)	female	38 (53.5)	5 (41.7)	7 (33.3)	30 (41.1)	0.291474
	male	33 (46.5)	7 (58.3)	14 (66.7)	43 (58.9)
race.demographic (%)	asian	2 (2.8)	1 (8.3)	1 (4.8)	7 (9.6)	0.665679	fisher_exact
	black or african american	4 (5.6)	0 (0.0)	0 (0.0)	2 (2.7)
	not reported	2 (2.8)	0 (0.0)	1 (4.8)	1 (1.4)
	white	63 (88.7)	11 (91.7)	19 (90.5)	63 (86.3)
vital_status.demographic (%)	Alive	37 (52.1)	6 (50.0)	10 (47.6)	32 (43.8)	0.799144
	Dead	34 (47.9)	6 (50.0)	11 (52.4)	41 (56.2)
site_of_resection_or_biopsy.diagnoses (%)	Body of pancreas	2 (2.8)	1 (8.3)	3 (14.3)	9 (12.3)		fisher_exact
	Head of pancreas	58 (81.7)	10 (83.3)	14 (66.7)	47 (64.4)
	Overlapping lesion of pancreas	1 (1.4)	0 (0.0)	0 (0.0)	1 (1.4)
	Pancreas, NOS	8 (11.3)	1 (8.3)	3 (14.3)	5 (6.8)
	Tail of pancreas	2 (2.8)	0 (0.0)	1 (4.8)	11 (15.1)
alcohol_history.exposures (%)	No	29 (40.8)	2 (16.7)	10 (47.6)	23 (31.5)	0.256407	fisher_exact
	Not Reported	7 (9.9)	1 (8.3)	1 (4.8)	3 (4.1)
	Yes	35 (49.3)	9 (75.0)	10 (47.6)	47 (64.4)
