# Supplementary material for: Reveal the Heterogeneity in the Tumor Microenvironment of Pancreatic Cancer and Analyze the Differences in Prognosis and Immunotherapy Responses of Distinct Immune Subtypes
Source: Front Oncol. 2022 Feb 17;12:832715. doi: 10.3389/fonc.2022.832715 (PMC8891159; doi:10.3389/fonc.2022.832715)
Supplement: Supplementary file 7 [file Table_7.xlsx]

## Sheet: sig.terms.compare
term	group1	group2	p	p.adj	p.format	p.signif	method
B cells	Immune-enrich-Stroma	Immune-enrich-Non-stroma	7.69875e-07	7.6e-05	7.7e-07	****	Wilcoxon
B cells	Immune-enrich-Stroma	Non-immune-Non-stroma	6.10065e-15	8.2e-13	6.1e-15	****	Wilcoxon
B cells	Immune-enrich-Stroma	Non-immune-Stroma	1.82931e-13	2.4e-11	1.8e-13	****	Wilcoxon
B cells	Immune-enrich-Non-stroma	Non-immune-Non-stroma	0.249178	1	0.24918	ns	Wilcoxon
B cells	Immune-enrich-Non-stroma	Non-immune-Stroma	0.272638	1	0.27264	ns	Wilcoxon
B cells	Non-immune-Non-stroma	Non-immune-Stroma	0.96255	1	0.96255	ns	Wilcoxon
DC	Immune-enrich-Stroma	Immune-enrich-Non-stroma	0.000366953	0.028	0.00037	***	Wilcoxon
DC	Immune-enrich-Stroma	Non-immune-Non-stroma	2.02293e-09	2.4e-07	2e-09	****	Wilcoxon
DC	Immune-enrich-Stroma	Non-immune-Stroma	5.17748e-07	5.2e-05	5.2e-07	****	Wilcoxon
DC	Immune-enrich-Non-stroma	Non-immune-Non-stroma	0.229717	1	0.22972	ns	Wilcoxon
DC	Immune-enrich-Non-stroma	Non-immune-Stroma	0.758489	1	0.75849	ns	Wilcoxon
DC	Non-immune-Non-stroma	Non-immune-Stroma	0.186364	1	0.18636	ns	Wilcoxon
iDC	Immune-enrich-Stroma	Immune-enrich-Non-stroma	1.60593e-06	0.00015	1.6e-06	****	Wilcoxon
iDC	Immune-enrich-Stroma	Non-immune-Non-stroma	1.11877e-08	1.3e-06	1.1e-08	****	Wilcoxon
iDC	Immune-enrich-Stroma	Non-immune-Stroma	1.20835e-05	0.0011	1.2e-05	****	Wilcoxon
iDC	Immune-enrich-Non-stroma	Non-immune-Non-stroma	0.777948	1	0.77795	ns	Wilcoxon
iDC	Immune-enrich-Non-stroma	Non-immune-Stroma	0.0956359	1	0.09564	ns	Wilcoxon
iDC	Non-immune-Non-stroma	Non-immune-Stroma	0.10382	1	0.10382	ns	Wilcoxon
Mast cells	Immune-enrich-Stroma	Immune-enrich-Non-stroma	0.00864514	0.47	0.00865	**	Wilcoxon
Mast cells	Immune-enrich-Stroma	Non-immune-Non-stroma	0.000122455	0.01	0.00012	***	Wilcoxon
Mast cells	Immune-enrich-Stroma	Non-immune-Stroma	0.0497707	1	0.04977	*	Wilcoxon
Mast cells	Immune-enrich-Non-stroma	Non-immune-Non-stroma	0.751389	1	0.75139	ns	Wilcoxon
Mast cells	Immune-enrich-Non-stroma	Non-immune-Stroma	0.0801358	1	0.08014	ns	Wilcoxon
Mast cells	Non-immune-Non-stroma	Non-immune-Stroma	0.0202946	1	0.02029	*	Wilcoxon
pDC	Immune-enrich-Stroma	Immune-enrich-Non-stroma	0.000444848	0.032	0.00044	***	Wilcoxon
pDC	Immune-enrich-Stroma	Non-immune-Non-stroma	0.000955637	0.066	0.00096	***	Wilcoxon
pDC	Immune-enrich-Stroma	Non-immune-Stroma	0.00666143	0.37	0.00666	**	Wilcoxon
pDC	Immune-enrich-Non-stroma	Non-immune-Non-stroma	0.162701	1	0.1627	ns	Wilcoxon
pDC	Immune-enrich-Non-stroma	Non-immune-Stroma	0.104239	1	0.10424	ns	Wilcoxon
pDC	Non-immune-Non-stroma	Non-immune-Stroma	0.586908	1	0.58691	ns	Wilcoxon
T cells	Immune-enrich-Stroma	Immune-enrich-Non-stroma	0.000234156	0.019	0.00023	***	Wilcoxon
T cells	Immune-enrich-Stroma	Non-immune-Non-stroma	3.77694e-20	5.5e-18	< 2e-16	****	Wilcoxon
T cells	Immune-enrich-Stroma	Non-immune-Stroma	9.01761e-21	1.4e-18	< 2e-16	****	Wilcoxon
T cells	Immune-enrich-Non-stroma	Non-immune-Non-stroma	1.88025e-05	0.0017	1.9e-05	****	Wilcoxon
T cells	Immune-enrich-Non-stroma	Non-immune-Stroma	1.15903e-06	0.00011	1.2e-06	****	Wilcoxon
T cells	Non-immune-Non-stroma	Non-immune-Stroma	0.231182	1	0.23118	ns	Wilcoxon
6-gene IFN-纬 signature	Immune-enrich-Stroma	Immune-enrich-Non-stroma	0.000482766	0.034	0.00048	***	Wilcoxon
6-gene IFN-纬 signature	Immune-enrich-Stroma	Non-immune-Non-stroma	9.24383e-10	1.1e-07	9.2e-10	****	Wilcoxon
6-gene IFN-纬 signature	Immune-enrich-Stroma	Non-immune-Stroma	1.62656e-20	2.4e-18	< 2e-16	****	Wilcoxon
6-gene IFN-纬 signature	Immune-enrich-Non-stroma	Non-immune-Non-stroma	7.49219e-12	9.3e-10	7.5e-12	****	Wilcoxon
6-gene IFN-纬 signature	Immune-enrich-Non-stroma	Non-immune-Stroma	4.89038e-14	6.6e-12	4.9e-14	****	Wilcoxon
6-gene IFN-纬 signature	Non-immune-Non-stroma	Non-immune-Stroma	4.44305e-12	5.6e-10	4.4e-12	****	Wilcoxon
Anti-PD-1 resistant	Immune-enrich-Stroma	Immune-enrich-Non-stroma	1.62574e-05	0.0015	1.6e-05	****	Wilcoxon
Anti-PD-1 resistant	Immune-enrich-Stroma	Non-immune-Non-stroma	0.0011542	0.077	0.00115	**	Wilcoxon
Anti-PD-1 resistant	Immune-enrich-Stroma	Non-immune-Stroma	0.0882853	1	0.08829	ns	Wilcoxon
Anti-PD-1 resistant	Immune-enrich-Non-stroma	Non-immune-Non-stroma	0.0177476	0.91	0.01775	*	Wilcoxon
Anti-PD-1 resistant	Immune-enrich-Non-stroma	Non-immune-Stroma	4.70099e-08	5.1e-06	4.7e-08	****	Wilcoxon
Anti-PD-1 resistant	Non-immune-Non-stroma	Non-immune-Stroma	4.39782e-07	4.5e-05	4.4e-07	****	Wilcoxon
B-cell cluster	Immune-enrich-Stroma	Immune-enrich-Non-stroma	1.54871e-06	0.00015	1.5e-06	****	Wilcoxon
B-cell cluster	Immune-enrich-Stroma	Non-immune-Non-stroma	8.91722e-16	1.2e-13	8.9e-16	****	Wilcoxon
B-cell cluster	Immune-enrich-Stroma	Non-immune-Stroma	5.90442e-15	8e-13	5.9e-15	****	Wilcoxon
B-cell cluster	Immune-enrich-Non-stroma	Non-immune-Non-stroma	0.121327	1	0.12133	ns	Wilcoxon
B-cell cluster	Immune-enrich-Non-stroma	Non-immune-Stroma	0.0841455	1	0.08415	ns	Wilcoxon
B-cell cluster	Non-immune-Non-stroma	Non-immune-Stroma	0.665273	1	0.66527	ns	Wilcoxon
CD8 T cell exhaustion	Immune-enrich-Stroma	Immune-enrich-Non-stroma	6.13837e-06	0.00057	6.1e-06	****	Wilcoxon
CD8 T cell exhaustion	Immune-enrich-Stroma	Non-immune-Non-stroma	5.81629e-11	7.1e-09	5.8e-11	****	Wilcoxon
CD8 T cell exhaustion	Immune-enrich-Stroma	Non-immune-Stroma	3.96164e-09	4.6e-07	4e-09	****	Wilcoxon
CD8 T cell exhaustion	Immune-enrich-Non-stroma	Non-immune-Non-stroma	0.599101	1	0.5991	ns	Wilcoxon
CD8 T cell exhaustion	Immune-enrich-Non-stroma	Non-immune-Stroma	0.746961	1	0.74696	ns	Wilcoxon
CD8 T cell exhaustion	Non-immune-Non-stroma	Non-immune-Stroma	0.217124	1	0.21712	ns	Wilcoxon
Immune enrichment score	Immune-enrich-Stroma	Immune-enrich-Non-stroma	4.82467e-05	0.0041	4.8e-05	****	Wilcoxon
Immune enrichment score	Immune-enrich-Stroma	Non-immune-Non-stroma	1.21664e-17	1.8e-15	< 2e-16	****	Wilcoxon
Immune enrichment score	Immune-enrich-Stroma	Non-immune-Stroma	1.9253e-17	2.8e-15	< 2e-16	****	Wilcoxon
Immune enrichment score	Immune-enrich-Non-stroma	Non-immune-Non-stroma	0.000409889	0.03	0.00041	***	Wilcoxon
Immune enrichment score	Immune-enrich-Non-stroma	Non-immune-Stroma	0.000144888	0.012	0.00014	***	Wilcoxon
Immune enrichment score	Non-immune-Non-stroma	Non-immune-Stroma	0.959877	1	0.95988	ns	Wilcoxon
MDSC	Immune-enrich-Stroma	Immune-enrich-Non-stroma	0.00652418	0.37	0.00652	**	Wilcoxon
MDSC	Immune-enrich-Stroma	Non-immune-Non-stroma	3.12521e-09	3.7e-07	3.1e-09	****	Wilcoxon
MDSC	Immune-enrich-Stroma	Non-immune-Stroma	3.58633e-08	4e-06	3.6e-08	****	Wilcoxon
MDSC	Immune-enrich-Non-stroma	Non-immune-Non-stroma	0.0996181	1	0.09962	ns	Wilcoxon
MDSC	Immune-enrich-Non-stroma	Non-immune-Stroma	0.143902	1	0.1439	ns	Wilcoxon
MDSC	Non-immune-Non-stroma	Non-immune-Stroma	0.79363	1	0.79363	ns	Wilcoxon
Normal stroma	Immune-enrich-Stroma	Immune-enrich-Non-stroma	1.00965e-12	1.3e-10	1e-12	****	Wilcoxon
Normal stroma	Immune-enrich-Stroma	Non-immune-Non-stroma	2.51042e-17	3.6e-15	< 2e-16	****	Wilcoxon
Normal stroma	Immune-enrich-Stroma	Non-immune-Stroma	0.00392961	0.23	0.00393	**	Wilcoxon
Normal stroma	Immune-enrich-Non-stroma	Non-immune-Non-stroma	1.09745e-05	0.001	1.1e-05	****	Wilcoxon
Normal stroma	Immune-enrich-Non-stroma	Non-immune-Stroma	5.30729e-12	6.6e-10	5.3e-12	****	Wilcoxon
Normal stroma	Non-immune-Non-stroma	Non-immune-Stroma	3.26264e-12	4.2e-10	3.3e-12	****	Wilcoxon
T.NK. metagene	Immune-enrich-Stroma	Immune-enrich-Non-stroma	4.05551e-07	4.2e-05	4.1e-07	****	Wilcoxon
T.NK. metagene	Immune-enrich-Stroma	Non-immune-Non-stroma	2.71226e-20	4e-18	< 2e-16	****	Wilcoxon
T.NK. metagene	Immune-enrich-Stroma	Non-immune-Stroma	2.56659e-20	3.8e-18	< 2e-16	****	Wilcoxon
T.NK. metagene	Immune-enrich-Non-stroma	Non-immune-Non-stroma	0.000432022	0.032	0.00043	***	Wilcoxon
T.NK. metagene	Immune-enrich-Non-stroma	Non-immune-Stroma	4.20805e-05	0.0037	4.2e-05	****	Wilcoxon
T.NK. metagene	Non-immune-Non-stroma	Non-immune-Stroma	0.477076	1	0.47708	ns	Wilcoxon
xCell-aDC	Immune-enrich-Stroma	Immune-enrich-Non-stroma	0.000214934	0.017	0.00021	***	Wilcoxon
xCell-aDC	Immune-enrich-Stroma	Non-immune-Non-stroma	3.648e-15	5e-13	3.6e-15	****	Wilcoxon
xCell-aDC	Immune-enrich-Stroma	Non-immune-Stroma	1.04332e-15	1.4e-13	1e-15	****	Wilcoxon
xCell-aDC	Immune-enrich-Non-stroma	Non-immune-Non-stroma	0.00211143	0.13	0.00211	**	Wilcoxon
xCell-aDC	Immune-enrich-Non-stroma	Non-immune-Stroma	0.000288882	0.023	0.00029	***	Wilcoxon
xCell-aDC	Non-immune-Non-stroma	Non-immune-Stroma	0.566299	1	0.5663	ns	Wilcoxon
xCell-B-cells	Immune-enrich-Stroma	Immune-enrich-Non-stroma	7.99828e-05	0.0067	8e-05	****	Wilcoxon
xCell-B-cells	Immune-enrich-Stroma	Non-immune-Non-stroma	4.90157e-14	6.6e-12	4.9e-14	****	Wilcoxon
xCell-B-cells	Immune-enrich-Stroma	Non-immune-Stroma	8.21282e-14	1.1e-11	8.2e-14	****	Wilcoxon
xCell-B-cells	Immune-enrich-Non-stroma	Non-immune-Non-stroma	0.00548794	0.32	0.00549	**	Wilcoxon
xCell-B-cells	Immune-enrich-Non-stroma	Non-immune-Stroma	0.000803217	0.056	0.0008	***	Wilcoxon
xCell-B-cells	Non-immune-Non-stroma	Non-immune-Stroma	0.184114	1	0.18411	ns	Wilcoxon
xCell-cDC	Immune-enrich-Stroma	Immune-enrich-Non-stroma	4.99783e-07	5.1e-05	5e-07	****	Wilcoxon
xCell-cDC	Immune-enrich-Stroma	Non-immune-Non-stroma	4.83288e-11	5.9e-09	4.8e-11	****	Wilcoxon
xCell-cDC	Immune-enrich-Stroma	Non-immune-Stroma	2.16481e-09	2.6e-07	2.2e-09	****	Wilcoxon
xCell-cDC	Immune-enrich-Non-stroma	Non-immune-Non-stroma	0.738198	1	0.7382	ns	Wilcoxon
xCell-cDC	Immune-enrich-Non-stroma	Non-immune-Stroma	0.382634	1	0.38263	ns	Wilcoxon
xCell-cDC	Non-immune-Non-stroma	Non-immune-Stroma	0.155496	1	0.1555	ns	Wilcoxon
xCell-Epithelial cells	Immune-enrich-Stroma	Immune-enrich-Non-stroma	3.15288e-09	3.7e-07	3.2e-09	****	Wilcoxon
xCell-Epithelial cells	Immune-enrich-Stroma	Non-immune-Non-stroma	4.95084e-12	6.2e-10	5e-12	****	Wilcoxon
xCell-Epithelial cells	Immune-enrich-Stroma	Non-immune-Stroma	3.95822e-08	4.4e-06	4e-08	****	Wilcoxon
xCell-Epithelial cells	Immune-enrich-Non-stroma	Non-immune-Non-stroma	0.0675884	1	0.06759	ns	Wilcoxon
xCell-Epithelial cells	Immune-enrich-Non-stroma	Non-immune-Stroma	0.000241971	0.019	0.00024	***	Wilcoxon
xCell-Epithelial cells	Non-immune-Non-stroma	Non-immune-Stroma	0.0112287	0.59	0.01123	*	Wilcoxon
xCell-Fibroblasts	Immune-enrich-Stroma	Immune-enrich-Non-stroma	5.07538e-07	5.1e-05	5.1e-07	****	Wilcoxon
xCell-Fibroblasts	Immune-enrich-Stroma	Non-immune-Non-stroma	5.22631e-05	0.0044	5.2e-05	****	Wilcoxon
xCell-Fibroblasts	Immune-enrich-Stroma	Non-immune-Stroma	0.226055	1	0.22605	ns	Wilcoxon
xCell-Fibroblasts	Immune-enrich-Non-stroma	Non-immune-Non-stroma	0.0055376	0.32	0.00554	**	Wilcoxon
xCell-Fibroblasts	Immune-enrich-Non-stroma	Non-immune-Stroma	2.54178e-08	2.8e-06	2.5e-08	****	Wilcoxon
xCell-Fibroblasts	Non-immune-Non-stroma	Non-immune-Stroma	1.15534e-07	1.2e-05	1.2e-07	****	Wilcoxon
xCell-HSC	Immune-enrich-Stroma	Immune-enrich-Non-stroma	1.03538e-06	0.0001	1e-06	****	Wilcoxon
xCell-HSC	Immune-enrich-Stroma	Non-immune-Non-stroma	2.12017e-08	2.4e-06	2.1e-08	****	Wilcoxon
xCell-HSC	Immune-enrich-Stroma	Non-immune-Stroma	0.000309328	0.024	0.00031	***	Wilcoxon
xCell-HSC	Immune-enrich-Non-stroma	Non-immune-Non-stroma	0.126399	1	0.1264	ns	Wilcoxon
xCell-HSC	Immune-enrich-Non-stroma	Non-immune-Stroma	0.00182879	0.11	0.00183	**	Wilcoxon
xCell-HSC	Non-immune-Non-stroma	Non-immune-Stroma	0.0239914	1	0.02399	*	Wilcoxon
xCell-iDC	Immune-enrich-Stroma	Immune-enrich-Non-stroma	0.0202965	1	0.0203	*	Wilcoxon
xCell-iDC	Immune-enrich-Stroma	Non-immune-Non-stroma	0.00117394	0.077	0.00117	**	Wilcoxon
xCell-iDC	Immune-enrich-Stroma	Non-immune-Stroma	0.298293	1	0.29829	ns	Wilcoxon
xCell-iDC	Immune-enrich-Non-stroma	Non-immune-Non-stroma	0.837237	1	0.83724	ns	Wilcoxon
xCell-iDC	Immune-enrich-Non-stroma	Non-immune-Stroma	0.0883074	1	0.08831	ns	Wilcoxon
xCell-iDC	Non-immune-Non-stroma	Non-immune-Stroma	0.0321044	1	0.0321	*	Wilcoxon
xCell-Th2 cells	Immune-enrich-Stroma	Immune-enrich-Non-stroma	0.00209715	0.13	0.0021	**	Wilcoxon
xCell-Th2 cells	Immune-enrich-Stroma	Non-immune-Non-stroma	0.266431	1	0.26643	ns	Wilcoxon
xCell-Th2 cells	Immune-enrich-Stroma	Non-immune-Stroma	0.490966	1	0.49097	ns	Wilcoxon
xCell-Th2 cells	Immune-enrich-Non-stroma	Non-immune-Non-stroma	0.0110398	0.59	0.01104	*	Wilcoxon
xCell-Th2 cells	Immune-enrich-Non-stroma	Non-immune-Stroma	0.000403024	0.03	0.0004	***	Wilcoxon
xCell-Th2 cells	Non-immune-Non-stroma	Non-immune-Stroma	0.0808604	1	0.08086	ns	Wilcoxon
xCell-ImmuneScore	Immune-enrich-Stroma	Immune-enrich-Non-stroma	3.99889e-05	0.0035	4e-05	****	Wilcoxon
xCell-ImmuneScore	Immune-enrich-Stroma	Non-immune-Non-stroma	2.30995e-17	3.3e-15	< 2e-16	****	Wilcoxon
xCell-ImmuneScore	Immune-enrich-Stroma	Non-immune-Stroma	6.25424e-16	8.8e-14	6.3e-16	****	Wilcoxon
xCell-ImmuneScore	Immune-enrich-Non-stroma	Non-immune-Non-stroma	0.00107911	0.073	0.00108	**	Wilcoxon
xCell-ImmuneScore	Immune-enrich-Non-stroma	Non-immune-Stroma	0.00165079	0.11	0.00165	**	Wilcoxon
xCell-ImmuneScore	Non-immune-Non-stroma	Non-immune-Stroma	0.938514	1	0.93851	ns	Wilcoxon
xCell-StromaScore	Immune-enrich-Stroma	Immune-enrich-Non-stroma	9.93976e-08	1.1e-05	9.9e-08	****	Wilcoxon
xCell-StromaScore	Immune-enrich-Stroma	Non-immune-Non-stroma	1.34527e-06	0.00013	1.3e-06	****	Wilcoxon
xCell-StromaScore	Immune-enrich-Stroma	Non-immune-Stroma	0.963931	1	0.96393	ns	Wilcoxon
xCell-StromaScore	Immune-enrich-Non-stroma	Non-immune-Non-stroma	0.00174931	0.11	0.00175	**	Wilcoxon
xCell-StromaScore	Immune-enrich-Non-stroma	Non-immune-Stroma	5.65448e-09	6.5e-07	5.7e-09	****	Wilcoxon
xCell-StromaScore	Non-immune-Non-stroma	Non-immune-Stroma	7.8958e-08	8.5e-06	7.9e-08	****	Wilcoxon
xCell-MicroenvironmentScore	Immune-enrich-Stroma	Immune-enrich-Non-stroma	8.46732e-08	9.1e-06	8.5e-08	****	Wilcoxon
xCell-MicroenvironmentScore	Immune-enrich-Stroma	Non-immune-Non-stroma	5.28725e-17	7.5e-15	< 2e-16	****	Wilcoxon
xCell-MicroenvironmentScore	Immune-enrich-Stroma	Non-immune-Stroma	2.11374e-12	2.7e-10	2.1e-12	****	Wilcoxon
xCell-MicroenvironmentScore	Immune-enrich-Non-stroma	Non-immune-Non-stroma	0.194093	1	0.19409	ns	Wilcoxon
xCell-MicroenvironmentScore	Immune-enrich-Non-stroma	Non-immune-Stroma	0.496845	1	0.49685	ns	Wilcoxon
xCell-MicroenvironmentScore	Non-immune-Non-stroma	Non-immune-Stroma	0.0015997	0.1	0.0016	**	Wilcoxon
