# Supplementary material for: Reveal the Heterogeneity in the Tumor Microenvironment of Pancreatic Cancer and Analyze the Differences in Prognosis and Immunotherapy Responses of Distinct Immune Subtypes
Source: Front Oncol. 2022 Feb 17;12:832715. doi: 10.3389/fonc.2022.832715 (PMC8891159; doi:10.3389/fonc.2022.832715)
Supplement: Supplementary file 8 [file Table_8.xlsx]

## Sheet: Table S7.subtypes.count
Subtypes	GSE124231 (n)	GSE131050_Linehan (n)	PACA-CA (n)	TCGA-PAAD (n)
Immune-enrich-Stroma	14	11	69	71
Immune-enrich-non-Stroma	7	10	13	12
Non-immune-Stroma	5	6	41	21
Non-immune-non-Stroma	22	39	111	73
