# Supplementary material for: Reveal the Heterogeneity in the Tumor Microenvironment of Pancreatic Cancer and Analyze the Differences in Prognosis and Immunotherapy Responses of Distinct Immune Subtypes
Source: Front Oncol. 2022 Feb 17;12:832715. doi: 10.3389/fonc.2022.832715 (PMC8891159; doi:10.3389/fonc.2022.832715)
Supplement: Supplementary file 9 [file Table_9.xlsx]

## Sheet: Table S8.km survival
Subtypes	dataset	Year	term	estimate	p.value	conf.low	conf.high
ImmuneType	PACA-AU	all	Immune-enrich vs non	0.660181	0.0141984	0.473724	0.920026
ImmuneType	PACA-AU	1-year	Immune-enrich vs non	0.574128	0.0275066	0.35053	0.940355
ImmuneType	PACA-AU	3-year	Immune-enrich vs non	0.690853	0.0299403	0.494739	0.964707
ImmuneType	PACA-AU	5-year	Immune-enrich vs non	0.660181	0.0141984	0.473724	0.920026
ImmuneType	PACA-CA	all	Immune-enrich vs non	0.765614	0.112878	0.550319	1.06513
ImmuneType	PACA-CA	1-year	Immune-enrich vs non	0.667648	0.121945	0.400139	1.114
ImmuneType	PACA-CA	3-year	Immune-enrich vs non	0.810493	0.236352	0.572419	1.14758
ImmuneType	PACA-CA	5-year	Immune-enrich vs non	0.759693	0.104073	0.545393	1.0582
ImmuneType	TCGA-PAAD	all	Immune-enrich vs non	0.974393	0.902578	0.6432	1.47612
ImmuneType	TCGA-PAAD	1-year	Immune-enrich vs non	0.703599	0.272245	0.375641	1.31789
ImmuneType	TCGA-PAAD	3-year	Immune-enrich vs non	0.938527	0.769791	0.613638	1.43543
ImmuneType	TCGA-PAAD	5-year	Immune-enrich vs non	0.997945	0.992312	0.656763	1.51637
StromaType	PACA-AU	all	Stroma vs non	0.72574	0.043328	0.531785	0.990436
StromaType	PACA-AU	1-year	Stroma vs non	0.554687	0.00949278	0.355337	0.865876
StromaType	PACA-AU	3-year	Stroma vs non	0.771296	0.107697	0.562097	1.05835
StromaType	PACA-AU	5-year	Stroma vs non	0.733513	0.0515401	0.536928	1.00207
StromaType	PACA-CA	all	Stroma vs non	0.895772	0.505636	0.647807	1.23865
StromaType	PACA-CA	1-year	Stroma vs non	0.744163	0.230521	0.459083	1.20627
StromaType	PACA-CA	3-year	Stroma vs non	0.953613	0.785491	0.677372	1.34251
StromaType	PACA-CA	5-year	Stroma vs non	0.895772	0.505636	0.647807	1.23865
StromaType	TCGA-PAAD	all	Stroma vs non	0.880023	0.540757	0.584302	1.32541
StromaType	TCGA-PAAD	1-year	Stroma vs non	0.547983	0.0603257	0.292544	1.02646
StromaType	TCGA-PAAD	3-year	Stroma vs non	0.858894	0.47877	0.563814	1.30841
StromaType	TCGA-PAAD	5-year	Stroma vs non	0.888168	0.574316	0.587192	1.34342
